# Supplementary material for: Modelling the visual world of a velvet worm
Source: PLoS Comput Biol. 2021 Jul 28;17(7):e1008808. doi: 10.1371/journal.pcbi.1008808 (PMC8363015; doi:10.1371/journal.pcbi.1008808)
Supplement: S1 Code — The complete code used for raytracing and filter creation. This includes functions for importation and manipulation of surfaces and volumes, spatial partitioning, creation of photoreceptor approximation, ray source creation, raytracing, absorption calculation, absorption analysis, absorption result visualization, image filter creation and image filtering. Source code can be found at https://github.com/mLjungholm/Raytrace.git. (ZIP) [file pcbi.1008808.s002.zip › code/Absorption_results.m]

classdef Absorption_results < handle
    
    properties
        receptor_nums
        source_nums
        source_coords
        absorption_mat
        total_abs
        file_ids
        cF_horizontal
        cF_vertical
        view_dir
        pupil_area
    end
    
    methods
        function this = Absorption_results()
        end
        
        % This function loads the traced files and loads the data into the
        % corresponding variable. This function does not do any
        % calulations.
        function create_absorption_mat(this)
            [filename, path] = uigetfile('*','MultiSelect','on');
            fileNums = size(filename,2);
            
            temp_var = load(strcat(path, char(filename(1))),'s');
            this.receptor_nums = size(temp_var.s.absorption,1);
            this.absorption_mat = zeros(fileNums,this.receptor_nums);
            this.source_coords = zeros(fileNums,3);
            this.file_ids = zeros(fileNums,1);
            this.source_nums = fileNums;

            h = waitbar(0,'Initializing waitbar...');
            perc = 0;
            step = 100/fileNums;
            
            for file_ind = 1:fileNums
                loadstr = load(strcat(path, char(filename(file_ind))),'s');
                source_id = loadstr.s.source_id;
                this.source_coords(source_id,:) = loadstr.s.origin;
                this.absorption_mat(source_id,:) = loadstr.s.absorption';
                this.file_ids(source_id) = file_ind;
               
                perc = perc + step;
                tempPerc = round(perc);
                waitbar(tempPerc/100,h,sprintf('%d%% done...',tempPerc))
            end
            delete(h)
        end
        
        % This function calculates the coutoff frequency and viewing
        % direction for each receptor
        function calculate_cutoff_frequency(this)
            h = waitbar(0,'Calculating cutoff frequencies...');
            perc = 0;
            step = 100/this.source_nums;
            
            [Az, El] = meshgrid(-90:1:90,-90:1:90);
            [az,el,~] = cart2sph(-this.source_coords(:,1),this.source_coords(:,2),this.source_coords(:,3));
            az = az.*180/pi;
            el = el.*180/pi;
            ind2angle = @(matInd,matSize) (matInd/matSize)*180-90;
            this.cF_horizontal = zeros(this.receptor_nums,1);
            this.cF_vertical = zeros(this.receptor_nums,1);
            this.view_dir = zeros(this.receptor_nums,2);            
            for r_ind = 1:this.receptor_nums
                % interpolate nonuniformly spaced points
                C = griddata(az,el,this.absorption_mat(:,r_ind),Az,El);
                C(isnan(C)) = 0;
                cM = find_centroid(C,0.5,0);
                this.view_dir(r_ind,:) = [ind2angle(cM(1),181),ind2angle(cM(2),181)];
                this.cF_horizontal(r_ind) = CalculateCutoffFrequency(C,'h',0);
                this.cF_vertical(r_ind) = CalculateCutoffFrequency(C,'v',0);
                perc = perc + step;
                tempPerc = round(perc);
                waitbar(tempPerc/100,h,sprintf('%d%% done...',tempPerc))
            end
            delete(h)
        end
        
        function calculate_total_abs(this) 
            this.total_abs = zeros(this.source_nums,1);
            this.total_abs = sum(this.absorption_mat,2);
            this.total_abs = this.total_abs./max(this.total_abs);
        end
        
        % Function for visiualization of the cut_off frequency in 3d
        function visualize_cutoff(this,direction, mirror, scale, shift, opacity)
            arguments
                this
                direction {mustBeMember(direction,{'v','h'})}              
                mirror = 1;
                scale = 1;
                shift = 0;
                opacity = 1;
            end
            if isempty(this.absorption_mat)
                error('absorption matrix is emtpy')
            end
            [Az, El] = meshgrid(-pi:0.01:pi,-pi/2:0.01:pi/2);
            r = ones(this.receptor_nums,1)*scale;
            
            az_view = this.view_dir(:,1)./180*pi;
            el_view = this.view_dir(:,2)./180*pi;
            
            if shift
                rx = [1 0 0; 0 cos(pi/2) -sin(pi/2); 0 sin(pi/2) cos(pi/2)];
                rz = [cosd(shift) -sind(shift) 0; sind(shift) cosd(shift) 0; 0 0 1];
                [xt,yt,zt] = sph2cart(az_view,el_view,r);
                rv = [xt,yt,zt]*rx*rz;
                [az_view,el_view,r] = cart2sph(rv(:,1),rv(:,2),rv(:,3));
            end
            
            R = griddata(az_view,el_view,r,Az,El);
            if isequal(direction,'h')
                C = griddata(az_view,el_view,this.cF_horizontal,Az,El);
            elseif isequal(direction, 'v')
                C = griddata(az_view,el_view,this.cF_vertical,Az,El);
            else
                error('unsupported direction')
            end
            v = 0.015:0.01:0.15;
            C2 = getContour(C,v);
            [x, y, z] = sph2cart(Az,El,R);
            
%             figure(1)
%             hold on
            axis equal off vis3d                
            surface(-x,y,z,C2,'facealpha',opacity,'edgealpha',0.05)
            if mirror
                surface(x,y,z,C2,'facealpha',opacity,'edgealpha',0.05)
            end

            function outMat = getContour(matIn, scale_in)
                [yi,xi] = size(matIn);
                outMat = zeros(yi,xi);
                for y_ind = 1:yi
                    for x_ind = 1:xi
                        if ~isnan(matIn(y_ind,x_ind))
                            t = scale_in - matIn(y_ind,x_ind);
                            [~,I] = min(abs(t));
                            outMat(y_ind,x_ind) = scale_in(I);
                        end
                    end
                end
            end
        end
        
        function visualize_total_abs(this,threshold,contour,shift, mesh, pupil)
            arguments
                this
                threshold {mustBeNumeric, mustBeGreaterThanOrEqual(threshold,0), mustBeLessThan(threshold,1)}
                contour = 1;
                shift = 0;
                mesh = 0;
                pupil = 0;
            end
            
            x_source = -this.source_coords(:,1);
            y_source = this.source_coords(:,2);
            z_source = this.source_coords(:,3);
            if shift
                rx = [1 0 0; 0 cos(pi/2) -sin(pi/2); 0 sin(pi/2) cos(pi/2)];
                rz = [cosd(shift) -sind(shift) 0; sind(shift) cosd(shift) 0; 0 0 1];
                rv = [x_source,y_source,z_source]*rx*rz;
            end
            
            [Az, El] = meshgrid(-pi:0.01:pi,-pi/2:0.01:pi/2);
            [az,el,r] = cart2sph(rv(:,1),rv(:,2),rv(:,3));
            R = griddata(az,el,r,Az,El);
            C = griddata(az,el,this.total_abs,Az,El);
            C(C<threshold) = nan;
            if contour
                v = 0:0.1:1;
                C = getContour(C,v);
            end
            
            [x, y, z] = sph2cart(Az,El,R);
            figure(1)
            hold on
            % colormap(viridis)
            colormap(inferno)
            axis equal off vis3d
            surface(-x,y,z,C,'edgealpha',0.05)
            caxis([0 1])
            
            if mesh
                [Azg, Elg] = meshgrid(-pi:10/180*pi:pi,-pi/2:10/180*pi:pi/2);
                [xs, ys, zs] = sph2cart(Azg,Elg,ones(size(Azg)).*round(r(1)));
                if shift
                    surface(-xs,zs,ys,zeros(size(zs)),'facealpha',0,'edgealpha',0.8,'edgecolor','k')
                else
                    surface(-xs,ys,zs,zeros(size(zs)),'facealpha',0,'edgealpha',0.8,'edgecolor','k')
                end
            end
            
            if pupil
                R = griddata(az,el,r,Az,El);
                max_rays = max(this.pupil_area);
                D = griddata(az,el,this.pupil_area./max_rays,Az,El);
                D(isnan(C)) = nan;
                if contour
                    v = 0:0.1:1;
                    D = getContour(D,v);
                end
                [x, y, z] = sph2cart(Az,El,R);
                figure(2)
                hold on
                colormap(inferno)
                axis equal off vis3d
                surface(-x,y,z,D,'edgealpha',0.05)
%                 caxis([0 1])
                if shift
                    surface(-xs,zs,ys,zeros(size(zs)),'facealpha',0,'edgealpha',0.8,'edgecolor','k')
                else
                    surface(-xs,ys,zs,zeros(size(zs)),'facealpha',0,'edgealpha',0.8,'edgecolor','k')
                end
            end
            function outMat = getContour(matIn, scale_in)
                [yi,xi] = size(matIn);
                outMat = zeros(yi,xi);
                for y_ind = 1:yi
                    for x_ind = 1:xi
                        if ~isnan(matIn(y_ind,x_ind))
                            t = scale_in - matIn(y_ind,x_ind);
                            [~,I] = min(abs(t));
                            outMat(y_ind,x_ind) = scale_in(I);
                        end
                    end
                end
            end
        end
        
        function single_receptor_profile(this, receptor_ind)
            
            [Az, El] = meshgrid(-90:1:90,-90:1:90);
            [az,el,~] = cart2sph(-this.source_coords(:,1),this.source_coords(:,2),this.source_coords(:,3));
            az = az.*180/pi;
            el = el.*180/pi;
            % % interpolate nonuniformly spaced points
            
            maxval = max(max(this.absorption_mat(:,receptor_ind)));
            C = griddata(az,el,this.absorption_mat(:,receptor_ind)./maxval,Az,El);

            figure(1)
            colormap(inferno)
            ax = axes();
            ax.YDir = 'reverse';
            ax.XLim = [-90,90];
            ax.YLim = [-90,90];
            imagesc(ax,C)
            ax.YDir = 'reverse';
            % imagesc(ax,C);
        end
        
        function single_receptor_profile_spherical(this, receptor_inds)            
            % % interpolate nonuniformly spaced points            
            figure(1)
%             colormap(inferno)            
%             threshold = 0.05;
            [Az, El] = meshgrid(-pi/2:0.01:pi/2,-pi/2:0.01:pi/2);
            [az,el,~] = cart2sph(-this.source_coords(:,1),this.source_coords(:,2),this.source_coords(:,3));
%             R = griddata(az,el,r,Az,El);
               ct = zeros(this.source_nums,1);
               for i = 1:size(receptor_inds,2)
                   
            maxval = max(max(this.absorption_mat(:,receptor_inds(i))));
            ct = ct + this.absorption_mat(:,receptor_inds(i))./maxval;
               end
%             ct(ct<0.1) = nan;
            C = griddata(az,el,ct,Az,El);
            R = ones(size(C)).*100;
%             C(C<threshold) = nan;
            [x, y, z] = sph2cart(Az,El,R);
%             colormap(inferno)
%             axis equal off vis3d
            s = surface(-x,y,z,C,'edgealpha',0.05);
%             s = surface(-x,y,z,C);
        end
        
        function estimate_pupil(this)
            [filename, path] = uigetfile('*','MultiSelect','on');
            fileNums = size(filename,2);            
%             temp_var = load(strcat(path, char(filename(1))),'s');
            this.pupil_area = zeros(this.source_nums,1);

            h = waitbar(0,'Initializing waitbar...');
            perc = 0;
            step = 100/fileNums;
            
            for file_ind = 1:fileNums
                loadstr = load(strcat(path, char(filename(file_ind))),'s');
                source_id = loadstr.s.source_id;
                
                this.pupil_area(source_id) = nnz(loadstr.s.step_absVol(:,3));

               
                perc = perc + step;
                tempPerc = round(perc);
                waitbar(tempPerc/100,h,sprintf('%d%% done...',tempPerc))
            end
            delete(h)
        end
        
        function visualize_pupil_area(this,threshold)
            arguments
                this
                threshold {mustBeNumeric, mustBeGreaterThanOrEqual(threshold,0), mustBeLessThan(threshold,1)}          
            end
            [Az, El] = meshgrid(-pi/2:0.01:pi/2,-pi/2:0.01:pi/2);
            [az,el,r] = cart2sph(-this.source_coords(:,1),this.source_coords(:,2),this.source_coords(:,3));
            R = griddata(az,el,r,Az,El);
            max_rays = max(this.pupil_area);
            C = griddata(az,el,this.pupil_area./max_rays,Az,El);
            C(C<threshold) = nan;
            [x, y, z] = sph2cart(Az,El,R);
            figure(1)
            hold on
            % colormap(viridis)
            colormap(inferno)
            axis equal off vis3d
            surface(-x,y,z,C,'edgealpha',0.05)
        end
        
        function shift_view(this,axis,angle)
            if isequal(axis,'y') 
                rotm = [cosd(angle) 0 sind(angle);
                    0 1 0;
                    -sind(angle) 0 cosd(angle)]; 
            end
            [x,y,z] = sph2cart(this.view_dir(:,1)/180*pi,this.view_dir(:,2)/180*pi,ones(this.receptor_nums,1));
            xyz = [x,y,z];
            xyz = xyz*rotm;
            [az,el,~] = cart2sph(xyz(:,1),xyz(:,2),xyz(:,3));
            this.view_dir(:,1) = az/pi*180;
            this.view_dir(:,2) = el/pi*180;
                
        end
        
    end
end
