# Supplementary material for: Modelling the visual world of a velvet worm
Source: PLoS Comput Biol. 2021 Jul 28;17(7):e1008808. doi: 10.1371/journal.pcbi.1008808 (PMC8363015; doi:10.1371/journal.pcbi.1008808)
Supplement: S1 Code — The complete code used for raytracing and filter creation. This includes functions for importation and manipulation of surfaces and volumes, spatial partitioning, creation of photoreceptor approximation, ray source creation, raytracing, absorption calculation, absorption analysis, absorption result visualization, image filter creation and image filtering. Source code can be found at https://github.com/mLjungholm/Raytrace.git. (ZIP) [file pcbi.1008808.s002.zip › code/absorption_trace.m]

% Comment to code.
% This code uses step indices. which is a fast travel algorithm. However if
% we are to calculate absolute distance traveled for each voxel to
% calculate absorption then we might aswell do absolute distance for the
% travel algorithm. 

% Error: This code will not work. if the ray starts inside the volume since
% "tmin" is only determined for outside rays. I think this might be fixed
% by just set "tmin = 0" if inside.

function absorption_trace(receptor_volume,source)
% function absorption_values = trace_retina(receptor_volume,source)
% Function for tracing the absorption in volume with volume_id. 

% ! This function assumes that each ray only passes through a absorption
% volume once !

% Determine the bounding volume of the receptor grid.
boundingBox = [(receptor_volume.box_min-receptor_volume.step_size./2), (receptor_volume.box_max+receptor_volume.step_size./2)];
boxN = receptor_volume.volume_resolution;
boxSize = [boundingBox(4)-boundingBox(1),boundingBox(5)-boundingBox(2),boundingBox(6)-boundingBox(3)];
% boxN = round(((receptor_volume.box_max-receptor_volume.box_min)+receptor_volume.step_size)./receptor_volume.step_size);

% Create a zero array for the absorption values of the receptors
% absorption_values = zeros(receptor_volume.receptor_nums,1);

% hWaitBar = waitbar(0, 'Calculating absorption', 'CreateCancelBtn', ...
%     @(src, event) setappdata(gcbf(), 'Cancelled', true));
% setappdata(hWaitBar, 'Cancelled', false);
% numComplete = 0;


% arrayfun(@voxel_trace,1:source.num_rays);
try
    % Trace the ray absorption for all rays in parallel
    arrayfun(@voxel_trace,1:source.num_rays);
catch
%     delete(hWaitBar);
    error('unexpected error in absorption calculation')
end
% delete(hWaitBar);


function voxel_trace(ray_ind)
    % Detrmine if the ray traces through the abosption volume in question. 
    if ~ismember(source.step_absVol(ray_ind,:),receptor_volume.volume_id)
        return;
    end
    
    % Find the staring position of the ray. In current version we asume
    % that the ray starts att the second last position.
    ray_steps = find(source.step_absVol(ray_ind,:) == receptor_volume.volume_id,1);
%     ray_steps = source.abs_path(ray_ind-1)
    
    start = [source.path_x(ray_ind,ray_steps),source.path_y(ray_ind,ray_steps),source.path_z(ray_ind,ray_steps)];
    % Determine if ray starts outside or inside the voxel grid
    if start(1) < boundingBox(1) || start(1) > boundingBox(4)
        outside = 1;
    elseif start(2) < boundingBox(2) || start(2) > boundingBox(5)
        outside = 1;
    elseif start(3) < boundingBox(3) || start(3) > boundingBox(6)
        outside = 1;
    else
        outside = 0;
    end
    dir = source.v(ray_ind,:);
    
    % If outside then find first intersection point
    
    if outside
        [tmin, flag] = rayBoxGPU(boundingBox,start, dir);
        if ~flag
            return
        end
        start = start + tmin*dir;
    else
        tmin = 0;
    end
    
    % This determines the volume x,y,z (voxel) indices that the ray starts
    % in. 
    x = floor(((start(1)-boundingBox(1))/boxSize(1))*boxN(1)) + 1;
    y = floor(((start(2)-boundingBox(2))/boxSize(2))*boxN(2)) + 1;
    z = floor(((start(3)-boundingBox(3))/boxSize(3))*boxN(3)) + 1;
    
    if x <= 0; x = 1;
    elseif x > boxN(1); x = boxN(1); end
    if y <= 0; y = 1;
    elseif y > boxN(2); y = boxN(2); end
    if z <= 0; z = 1;
    elseif z > boxN(3); z = boxN(3); end
    
    % Detrime the direction of the absorption rays.
    % tVoxelX etc is the fraction of voxels the ray has room to travel.
    if (dir(1)>=0)
        tVoxelX = (x)/boxN(1);
        stepX = 1;
    else
        tVoxelX = (x-1)/boxN(1);
        stepX = -1;
    end
    if (dir(2)>=0)
        tVoxelY = (y)/boxN(2);
        stepY = 1;
    else
        tVoxelY = (y-1)/boxN(2);
        stepY = -1;
    end
    if (dir(3)>=0)
        tVoxelZ = (z)/boxN(3);
        stepZ = 1;
    else
        tVoxelZ = (z-1)/boxN(3);
        stepZ = -1;
    end
    
    % Determine the fraction of volume the ray has room to travel.
    voxelMaxX  = boundingBox(1) + tVoxelX*boxSize(1);
    voxelMaxY  = boundingBox(2) + tVoxelY*boxSize(2);
    voxelMaxZ  = boundingBox(3) + tVoxelZ*boxSize(3);
    
    % ERROR. tmin only exists if the ray starts outside. 
    
    % tMaxX etc determines how long (in fractions of a sep) the ray has to
    % travel to reach the wall of the current voxel.
    
    % Using this value we can determine what index will be the next
    % traveled voxel. 
    
    if dir(1) == 0
        tMaxX = inf;
    else
        tMaxX = tmin + (voxelMaxX-start(1))/dir(1);
    end
    if dir(2) == 0
        tMaxY = inf;
    else
        tMaxY = tmin + (voxelMaxY-start(2))/dir(2);
    end
    if dir(3) == 0
        tMaxZ = inf;
    else
        tMaxZ = tmin + (voxelMaxZ-start(3))/dir(3);
    end
    
    % Absolute size of the voxels [m]
    voxelSizeX = boxSize(1)/boxN(1);
    voxelSizeY = boxSize(2)/boxN(2);
    voxelSizeZ = boxSize(3)/boxN(3);
    
    % Absolute stepsize [m/step]
    tDeltaX = voxelSizeX/abs(dir(1));
    tDeltaY = voxelSizeY/abs(dir(2));
    tDeltaZ = voxelSizeZ/abs(dir(3));
    
    % Create a max step fail check
%     maxStep = (max(boxN))^2;  % Max step not used.
    step = 1;
    I = 1;
    
    % Loop runs while x,y,z voxel indices stays within boxNumber,
    while ( (x<=boxN(1)&&(x>=1)) && (y<=boxN(2))&&(y>=1) && (z<=boxN(3))&&(z>=1) )
        %     path(step,1) = x;
        %     path(step,2) = y;
        %     path(step,3) = z;
        
        % Fist check if the current indices has any receptors linked to it.
        if ~isempty(receptor_volume.receptor_grid{y,x,z})
            In = exp(-step*receptor_volume.absorption_coeff);
            absVal = I - In;
            I = In;
            rec_inds = receptor_volume.receptor_grid{y,x,z};
            for ind = 1:size(rec_inds,2)
                receptor_volume.absorbed_val(rec_inds(ind)) = receptor_volume.absorbed_val(rec_inds(ind)) + absVal;
%                 receptor_volume.absorbed_val(receptor_volume.receptor_grid{y,x,z}(rec_num)) = receptor_volume.absorbed_val(receptor_volume.receptor_grid{y,x,z}(rec_num)) + absVal;
            end
            step = step + 1;
        end
        
        if (tMaxX < tMaxY)
            if (tMaxX < tMaxZ)
                x = x + stepX;
                tMaxX = tMaxX + tDeltaX;
            else
                z = z + stepZ;
                tMaxZ = tMaxZ + tDeltaZ;
            end
        else
            if (tMaxY < tMaxZ)
                y = y + stepY;
                tMaxY = tMaxY + tDeltaY;
            else
                z = z + stepZ;
                tMaxZ = tMaxZ + tDeltaZ;
            end
        end
        %     step = step+1;
    end
    
%     Uppdate the waitbar
%     numComplete = numComplete + 1;
%     fractionComplete = numComplete / source.num_rays;
%     waitbar(fractionComplete, hWaitBar);
%     path = path(1:step-1,:);
    
end
end
