# Supplementary material for: Modelling the visual world of a velvet worm
Source: PLoS Comput Biol. 2021 Jul 28;17(7):e1008808. doi: 10.1371/journal.pcbi.1008808 (PMC8363015; doi:10.1371/journal.pcbi.1008808)
Supplement: S1 Code — The complete code used for raytracing and filter creation. This includes functions for importation and manipulation of surfaces and volumes, spatial partitioning, creation of photoreceptor approximation, ray source creation, raytracing, absorption calculation, absorption analysis, absorption result visualization, image filter creation and image filtering. Source code can be found at https://github.com/mLjungholm/Raytrace.git. (ZIP) [file pcbi.1008808.s002.zip › code/create_receptors_cones.m]

% This function creates a set of receptors.

% It can take a number of different inputs in order to generate the
% receptors.

%   Origin points [nx3 vector]: This is a requirered input variable that 
%   specifies all receptor origins.

%                       ! Note !
%           Future project involves creating fitting functions for a
%           specified surface of position.

%       end_points [nx3 vector]: a set of points specefiying the endpoints 
%       for each receptor.

%       start_diam, end_diam [scalar]: The start and end diameter for the 
%       receptors

%       direction [1x3 vector]:  a single point to where all receptors are
%       pointing.
%       direction_alt_1 [nx3 vector]: directions for all receptors. ! Not
%       implemented !
%       direction_alt_2 [1x3 vector]: a single direction to where all
%       receptors are pointing. ! Not implemented !

%       receptor_lenght [nx1 vector]: The length for each receptor
%       receptor_length_alt [scalar]: a single set length for all
%       receptors. ! Not implemented !

%-------------------------------------------------------------------------

% Each type of generation type requires a different set or input variables:

% Type 1: Preset endpoints, Preset Diameters and shortest direction to a
% specified surface.
%       Input: origin_points [nx3}, start_diam, end_diam [scalar], end_surface

%                           ! Not implemented !
% Type 2: Preset endpoints, Preset Diameters and a set point to which all
% receptors are pointing with UNKOWN lentgh. 

%                           ! Not implemented !
% Type 3: Preset endpoints, Preset Diameters and a set point to which all
% receptors are pointing with known lentgh.

%                           ! Not implemented !
% Type 4: Preset endpoints, Preset Diameters and a fixed single direction
% for all receptors with UNKOWN length.

%                           ! Not implemented !
% Type 5: Preset endpoints, Preset Diameters and a fixed single direction
% for all receptors with known length.

%-------------------------------------------------------------------------

%   Created by Mikael Ljungholm
%   2020-04-23

%   Dependencies: find_closest_surf_points, Surf_obj.m

%-------------------------------------------------------------------------


function receptors = create_receptors_cones(generation_type, varargin)
if nargin < 2
    error('To few input variables')
end

switch generation_type
    case 1
        origin_points = varargin{1};
        [end_points, receptor_lenght] = find_closest_surf_points(origin_points,varargin{4});
        cone_dir = single(zeros(size(end_points,1),3));
        aP = single(zeros(size(end_points,1),3));
        h = single(zeros(size(end_points,1),1));
        alpha = single(zeros(size(end_points,1),1));
        beta = single(zeros(size(end_points,1),1));
        
        for i = 1:size(end_points,1)            
            v = oP(i,:)-end_points(i,:);
            h(i) = norm(v);
            cone_dir(i,:) = v./receptor_lenght(i);
            aP(i,:) = (end_points(i,:)-2*v);
            alpha(i) = atand(2/(3*receptor_lenght(i)));
           
            beta(i) = atand(0.7/(3*receptor_lenght(i)));
        end
    case 2
        error('This generation type is not implimented yet')
    case 3
        error('This generation type is not implimented yet')
    case 4
        error('This generation type is not implimented yet')
    case 5
        error('This generation type is not implimented yet')
    otherwise
        error('No valid generation type was chosesn')
end

end
