# Supplementary material for: Modelling the visual world of a velvet worm
Source: PLoS Comput Biol. 2021 Jul 28;17(7):e1008808. doi: 10.1371/journal.pcbi.1008808 (PMC8363015; doi:10.1371/journal.pcbi.1008808)
Supplement: S1 Code — The complete code used for raytracing and filter creation. This includes functions for importation and manipulation of surfaces and volumes, spatial partitioning, creation of photoreceptor approximation, ray source creation, raytracing, absorption calculation, absorption analysis, absorption result visualization, image filter creation and image filtering. Source code can be found at https://github.com/mLjungholm/Raytrace.git. (ZIP) [file pcbi.1008808.s002.zip › code/Image_filter.m]

classdef Image_filter < handle
    
    properties
        filter_mat
        image_size
        voronoi_map
        edge_filter
        luminosity_filter
        coord_transfer_mat
        source_nums
        receptor_nums
        weights
        down_supersampling
        receptor_view_center % loumn1:y-coord, column2: x-coord.
%         diamMod = 1.3423e+03/1080;
%         diamMod = (3937-48)/4032;
        diamMod = 0.995;
    end

%                 iSizeOr = 4032;
%             radOr = (3937-48)/4032;
              
    
    methods
        function this = Image_filter()
        end
        
        % This function creates the image filter matrix used to create the
        % filtered images. It takes three input variables. The
        % absorption_result object, the output imageSize. The last input
        % variable is the optics calibration file. 
        
        % The reference frame shuld specify what the reference axis are. In
        % order ["forward" "right" "up"] as clumn vectors. An example from the onycohperan
        % would be:
        %          f    r   u
        %        [-1    0   0 ]
        %        [ 0    1   0 ]
        %        [ 0    0   1 ]
        % Ie the eye is oriented so that the light travels in the +x
        % direction and the eye "looks" in the -x direction.
        function create_filter(this,absorption_results, imageSize)
%             function create_filter(this,absorption_results, optics_calibration_file, imageSize)
            this.source_nums = absorption_results.source_nums;
            this.receptor_nums = absorption_results.receptor_nums;
            this.image_size = imageSize;            
            % List of pixel coordinates for the center of each receptor.
            this.receptor_view_center = zeros(absorption_results.receptor_nums,2);
            
            
            
            for receptor_ind = 1:absorption_results.receptor_nums
%                 receptor_view_center(receptor_ind,:) = sph2pixel(absorption_results.view_dir(receptor_ind,:)./180*pi,[imageSize imageSize],optics_calibration_file);
                [yi,xi] = sph2pixel(absorption_results.view_dir(receptor_ind,:)./180*pi,[imageSize imageSize],this.diamMod*imageSize);
                this.receptor_view_center(receptor_ind,:) = [yi,xi];
            end
            % Create a voronoi cell map using the center pixel coordinates
            % for the receptors
            this.voronoi_map = VoronoiAllocation(this.receptor_view_center,[imageSize,imageSize]);
            % Create a map of where all source coodrinates land in the
            % image plane.
            h = waitbar(0,'Building source to pixel coordinate transfer map...');
            perc = 0;
            step = 100/this.source_nums;
            this.coord_transfer_mat = zeros(this.source_nums,2);
            for source_ind = 1:this.source_nums
                [az,el] = cart2sph(-absorption_results.source_coords(source_ind,1),absorption_results.source_coords(source_ind,2),absorption_results.source_coords(source_ind,3));
                [yi,xi] = sph2pixel([az,el],[imageSize imageSize],round(imageSize*this.diamMod));
                this.coord_transfer_mat(source_ind,:) = [yi,xi];
                perc = perc + step;
                tempPerc = round(perc);
                waitbar(tempPerc/100,h,sprintf('%d%% done...',tempPerc))
            end
            delete(h)
            % Downsampling if there are multiple sourcepoints pointing
            % towards the same pixel. For ease, use a simple multisampling
            % aproach. For maximum quality, (unessesary in my opinion) use a
            % sinc function (Lanczos).
            
            h = waitbar(0,'Checking for source to pixel coordinate overlap...');
            perc = 0;            
            [~,uniq_coords,duplicates] = unique(this.coord_transfer_mat,'rows');
            logic_dups = true(size(duplicates,1),1);
            logic_dups(uniq_coords) = false;
            I = find(logic_dups);
            if any(I)
                step = 100/size(I,1);
                this.weights = zeros(this.source_nums,1);
                for dup_ind = 1:size(I,1)
                    tind = duplicates(I(dup_ind));
                    if this.weights(tind)
                        continue
                    end
                    tindS = duplicates == tind;
                    this.weights(tindS) = 1/sum(tindS);
                    
                    perc = perc + step;
                    tempPerc = round(perc);
                    waitbar(tempPerc/100,h,sprintf('%d%% done...',tempPerc))
                end
            end
            this.down_supersampling = any(this.weights);
            if this.down_supersampling
                this.weights(this.weights == 0) = 1;
            end
            delete(h)
            
%             Creating the receptor filter stack. Each receptor creates one
%             image-filter using the coord_transfer_map and weights vector
%             and a linear interpolation for the empy pixels.
%             We also reduce to single pecision for reduced memmory usage
            h = waitbar(0,'Building receptor filter stack...');
            perc = 0;
            step = 100/this.receptor_nums;
            this.filter_mat = single(zeros(imageSize,imageSize,this.receptor_nums));
            [y_grid,x_grid] = meshgrid(1:imageSize, 1:imageSize);
            for receptor_ind = 1:this.receptor_nums
                if this.down_supersampling
                    interpolated_image = griddata(this.coord_transfer_mat(:,1),this.coord_transfer_mat(:,2),absorption_results.absorption_mat(:,receptor_ind).*this.weights,x_grid,y_grid);
                else
                    interpolated_image = griddata(this.coord_transfer_mat(:,1),this.coord_transfer_mat(:,2),absorption_results.absorption_mat(:,receptor_ind),x_grid,y_grid);
                end
                this.filter_mat(:,:,receptor_ind) = interpolated_image;
                perc = perc + step;
                tempPerc = round(perc);
                waitbar(tempPerc/100,h,sprintf('%d%% done...',tempPerc))
            end
            this.filter_mat(isnan(this.filter_mat)) = 0;
            delete(h)
            
            % Creating the luminosity compensation filter.
            this.luminosity_filter = zeros(imageSize,imageSize);
            for receptor_ind = 1:this.receptor_nums
                abs_val = sum(sum(this.filter_mat(:,:,receptor_ind)));
                this.luminosity_filter(this.voronoi_map == receptor_ind) = abs_val;                
            end
            this.luminosity_filter = this.luminosity_filter./max(max(this.luminosity_filter));
            this.luminosity_filter(this.luminosity_filter == 0) = nan;
            this.luminosity_filter = 1./this.luminosity_filter;
            this.luminosity_filter(this.luminosity_filter == inf) = 0;
            
            % Creating edge filter
            theshold_val = 0.1;
            this.edge_filter = griddata(this.coord_transfer_mat(:,1),this.coord_transfer_mat(:,2),absorption_results.total_abs,x_grid,y_grid);
            this.edge_filter = this.edge_filter./max(max(this.edge_filter));
            this.edge_filter(isnan(this.edge_filter)) = 0;
            this.edge_filter(this.edge_filter > theshold_val) = 1;        
        end
        
        function filter_image_from_file(this)
            [filename, path] = uigetfile('*');
            filePath = strcat(path,filename);
            I = imread(filePath);
%             I = rgb2gray(I);   % Transform into gray-scale.
            % %
%             B=I;
            B = input_image(35:4792,:);
            B = B(:,745:5503);
            C = imresize(B,[this.image_size, this.image_size]);
            C = im2single(C);
            filtered_I = zeros(this.image_size, this.image_size);
            for receptor_ind = 1:this.receptor_nums
                tempIm = C.*this.filter_mat(:,:,receptor_ind);
                imVal = sum(sum(tempIm));
                filtered_I(this.voronoi_map == receptor_ind) = imVal;                
            end
            filtered_I = filtered_I./(max(max(filtered_I)))*255;
            filtered_I = uint8(filtered_I.*this.luminosity_filter.*this.edge_filter);
            comp_im = [uint8(C), filtered_I];
            figure(1)
            imshow(comp_im)
            % imwrite(im3,strcat(filePath(1:end-4),'_Filtered.tif'));            
        end
        
        function filtered_I = filter_image(this, input_image)
%             I = rgb2gray(input_image);   % Transform into gray-scale.
%             B=I;
%             B = input_image(35:4792,:);
%             B = B(:,745:5503);
            B = input_image;
            C = imresize(B,[this.image_size, this.image_size]);
            CI = im2single(C);
            filtered_I = zeros(this.image_size, this.image_size);
            for receptor_ind = 1:this.receptor_nums
                tempIm = CI.*this.filter_mat(:,:,receptor_ind);
                imVal = sum(sum(tempIm));
                filtered_I(this.voronoi_map == receptor_ind) = imVal;                
            end
            % .*this.luminosity_filter.*this.edge_filter
            filtered_I = filtered_I.*this.luminosity_filter;
            filtered_I = filtered_I./(max(max(filtered_I)));
            filtered_I = filtered_I.*this.edge_filter;
            filtered_I = uint8(filtered_I.*255);
%             comp_im = [C, filtered_I];
%             comp_im = [C, uint8(zeros(256,20)), filtered_I];
%             figure(1)
%             imshow(comp_im)
%             imshow(filtered_I)
            % imwrite(im3,strcat(filePath(1:end-4),'_Filtered.tif'));            
        end
        
        function filter_image_with_markings(this, input_image, angles)
%             I = rgb2gray(input_image);   % Transform into gray-scale.
%             B=I;
            B = input_image(35:4792,:); % this is for cropping Dans images att 90deg limit
            B = B(:,745:5503);
            C = imresize(B,[this.image_size, this.image_size]);
%             C = input_image;
            CI = im2single(C);
%             disp(sum(sum(CI))/(256*256));
            filtered_I = zeros(this.image_size, this.image_size); % Empty image
            for receptor_ind = 1:this.receptor_nums
                tempIm = CI.*this.filter_mat(:,:,receptor_ind); % runt the filter for each receptor over the input image
                imVal = sum(sum(tempIm));   % Sum the absorbed value for the receptor
                filtered_I(this.voronoi_map == receptor_ind) = imVal; % Add the summed value to the corresponding voronoi cell.               
            end
            % .*this.luminosity_filter.*this.edge_filter
%             filtered_I = filtered_I./(max(max(filtered_I)))*255;
%             disp(max(max(filtered_I)));

            filtered_I = filtered_I.*this.luminosity_filter;
            filtered_I = filtered_I./(max(max(filtered_I)));
%             figure(3)
%             imhist(filtered_I)
%             filtered_I = histeq(filtered_I,128);
%             figure(4)
%             imhist(filtered_I)
            filtered_I = filtered_I.*this.edge_filter;
%             figure(5)            
%             imhist(filtered_I)
%             


%             filtered_I = filtered_I.*this.edge_filter;
            disp(max(max(filtered_I)))
%             disp(sum(sum(filtered_I))/(256*256))
            filtered_I = uint8(filtered_I.*255); %*this.luminosity_filter
%             figure(6)
%             imhist(filtered_I)
%             filtered_I = histeq(filtered_I);
%             disp(sum(sum(filtered_I)));
            [forward_py, forward_px] = sph2pixel(angles,[256,256],this.diamMod*this.image_size);
            edge_I = uint8(zeros(this.image_size,this.image_size));
            edge_I(edge(this.edge_filter)) = 256;
            filtered_I = insertMarker(filtered_I,[forward_px, forward_py],'+','color','r','size',5);
            C = insertMarker(C,[forward_px, forward_py],'+','color','r','size',5);
            C(:,:,1) = C(:,:,1) + edge_I;
            comp_im = [C, uint8(zeros(256,20,3)), filtered_I];
            imwrite(comp_im,'imout.tif');
%             figure(1)
%             imshow(comp_im)
        end
        
        function filter_stimmuli(this)
            [filename, path] = uigetfile('*');
%             selpath = uigetdir('C:\Users\Mikael\Dev\Ray_tracing','Select save folder')
            filePath = strcat(path,filename);
            I = imread(filePath);
            C = im2single(I);
            filtered_I = zeros(this.image_size, this.image_size);
            for receptor_ind = 1:this.receptor_nums
                tempIm = C.*this.filter_mat(:,:,receptor_ind);
                imVal = sum(sum(tempIm));
                filtered_I(this.voronoi_map == receptor_ind) = imVal;                
            end
            filtered_I = filtered_I./(max(max(filtered_I)))*255;
            filtered_I = uint8(filtered_I.*this.luminosity_filter.*this.edge_filter); %
%             comp_im = [uint8(I), filtered_I];
%             figure(1)
%             imshow(filtered_I)
            imwrite(filtered_I,strcat(filePath(1:end-4),'_Filtered.tif'));
%             imshow(comp_im)
%             imwrite(comp_im,strcat(filePath(1:end-4),'_Filtered.tif'));            
        end
        
        function show_single_filter(this, receptor_num)
            I1 = this.filter_mat(:,:,receptor_num);
            I1 = I1./(max(max(I1)));
            I2 = single(zeros(this.image_size));
            I2(this.voronoi_map == receptor_num) = 1;
            comp_im = [I1, I2];
            figure(1)
            imagesc(comp_im)
        end
        
        function recalc_edge_filter(this, absorption_results)
%             theshold_val = 0.1;
            [y_grid,x_grid] = meshgrid(1:this.image_size, 1:this.image_size);
            this.edge_filter = griddata(this.coord_transfer_mat(:,1),this.coord_transfer_mat(:,2),absorption_results.total_abs,x_grid,y_grid);
            this.edge_filter = this.edge_filter./max(max(this.edge_filter));
            this.edge_filter(isnan(this.edge_filter)) = 0;
%             this.edge_filter(this.edge_filter > theshold_val) = 1;  
        end
        
%         function filter_video(this,input_video)
%         end
    end
end
