# Supplementary material for: Modelling the visual world of a velvet worm
Source: PLoS Comput Biol. 2021 Jul 28;17(7):e1008808. doi: 10.1371/journal.pcbi.1008808 (PMC8363015; doi:10.1371/journal.pcbi.1008808)
Supplement: S1 Code — The complete code used for raytracing and filter creation. This includes functions for importation and manipulation of surfaces and volumes, spatial partitioning, creation of photoreceptor approximation, ray source creation, raytracing, absorption calculation, absorption analysis, absorption result visualization, image filter creation and image filtering. Source code can be found at https://github.com/mLjungholm/Raytrace.git. (ZIP) [file pcbi.1008808.s002.zip › code/main.m]

% This is the main raytracing loop. The rays will be run on parallel cores
% if posible to speed up the simulation but might still take quite some
% time depending on complexity of the model. 

% The files needed for the simulation are the generated "surf_tree" ie. the
% space partitioned volume of all surfaces. You will also need a list of
% point source origins "pc". 

% The program will tell you to select a folder for saving the resulting
% trace files. One file for each points source. 

% add subfolders
addpath(genpath(pwd))
close all
clc

folder_name = uigetdir('','Select save folder');
mkdir(folder_name,'tracedRays');
% mkdir(folder_name,'absorbedRays');

% [pc,d_theta,d_phi] = sphere_points_2d_angular(4.535,150, 1 ,0);

f = waitbar(0,'1','Name','Tracing rays...',...
    'CreateCancelBtn','setappdata(gcbf,''canceling'',1)');
setappdata(f,'canceling',0);

source_nums = size(pc,1);

for source_num = 1:source_nums
    if getappdata(f,'canceling')
        break
    end
    waitbar(source_num/source_nums,f,sprintf('tracing...'))
    
    start = pc(source_num,:);
    dir = -start;
    s = Source(dir,start,60,114,1);  % 114 size = 10000rays, s81=5022 rays. 
    s.source_id = source_num;
    
    % Raytracing
    ray_trace_single(s,cornia_tree);
    s.unblock;
    ray_trace_single(s,lens_tree);    
    
    % Absorption
    receptor_space.absorbed_val(:) = 0;
    absorption_trace(receptor_space,s);
    s.absorption = receptor_space.absorbed_val;
    
    savename_raytrace = strcat(folder_name,'\tracedRays\',mat2str(start,4),'_traced.mat');
    save(savename_raytrace,'s')
end
delete(f)
