# Supplementary material for: Modelling the visual world of a velvet worm
Source: PLoS Comput Biol. 2021 Jul 28;17(7):e1008808. doi: 10.1371/journal.pcbi.1008808 (PMC8363015; doi:10.1371/journal.pcbi.1008808)
Supplement: S1 Code — The complete code used for raytracing and filter creation. This includes functions for importation and manipulation of surfaces and volumes, spatial partitioning, creation of photoreceptor approximation, ray source creation, raytracing, absorption calculation, absorption analysis, absorption result visualization, image filter creation and image filtering. Source code can be found at https://github.com/mLjungholm/Raytrace.git. (ZIP) [file pcbi.1008808.s002.zip › code/model_setup.m]

% Flowchart for importing 3d files and setting up the model that will be
% used in the ray tracing simulation.

%------------------------------------------------------------------------

% Step 1. Importing 3d models. This assumes that the model of the eye has
% been separated into ".stl-files". These are imported by creating and 
% naming a Surf_obj. 
%------------------------------------------------------------------------

% Step 2. Checking and orienting surfaces
% Check the position and orientation of all surfaces. This can be done by
% using the built in funtions of the Surf_obj. Check Surf_obj documentation
% for further information on utility funtions.

%                               ! Note !
%       Here it is importaint to think about where the light source is
%       supposed to originate from. Matlab math conversions makes the x 
%       axis most suitable for the purpose of main propagation axis. 
%       Traditionaly in optics the z axis is ususaly chosen as the main 
%       propagation axis. This might however cause problems in the code.

%------------------------------------------------------------------------

% Step 3. Create surface partition. Use the Surf_tree object to partition
% the 3d space adding all the relevant surfaces. This object will later be
% used in the actuall ray tracing. 

% Here you will also need to add refractive index values to the surfaces,
% define if a surface is a blocking surface and the refraction order if
% any. See Surf_tree object for further documentation (unfinished)

%                           ! IMPORTANT !
%       Note that this is computational heavy and might take upp to 30min
%       depending on computer and size of the models. Do not do this part 
%       before you have finnished part 2. Remember to save the file after
%       compleation to avoid having to reapeat this process.

%------------------------------------------------------------------------

% Step 4. Save the created surf_tree file. This will be used in the main
% raytracing simulation. 

%------------------------------------------------------------------------
%   Ceated by Mikael Ljungholm 
%   2020-03-02

%   Dependencies:
%       Surf_obj.m
%       Surf_tree.m


%% Step 1. Import 3d models

% Example 
% ------------------------------------------------------------
% Exmple ".stl" surfaces can be found in /data/test_data/
% cornia = Surf_obj;
% lens = Surf_obj;
% retina = Surf_obj;
% pigment = Surf_obj;
% ------------------------------------------------------------


%% Step 2. Checking and orienting surfaces

% Example
% ------------------------------------------------------------
% cornia.plot(1,'r')
% lens.plot(1,'b')
% retina.plot(1,'g')
% pigment.plot(1,'k')

% v = [-213, -173,0];
% v = [0, 0,-124];
% cornia.move(-lens.centroid);
% lens.move(-lens.centroid);
% retina.move(-lens.centroid);
% pigment.move(-lens.centroid);
% cornia2.move(v);
% 
% cornia2.plot(1,'r')
% lens.plot(1,'b')
% retina.plot(1,'g')
% pigment.plot(1,'k')

% cornia.rotate('z',[0,0,0],-1.5)
% lens.rotate('z',[0,0,0],-1.5)
% retina.rotate('z',[0,0,0],-1.5)
% pigment.rotate('z',[0,0,0],-1.5)
% retina_surface.rotate('x', [0 0 0], -180) % 90 degree rotation around the x axis at position [0 0 0]


cornia.plot(1,'r')
lens.plot(1,'b')
retina.plot(1,'g')
pigment.plot(1,'k')
% ------------------------------------------------------------

%% Step 3. Create the surface partition

% Example
%------------------------------------------------------------------------
cornia_tree = Surf_tree(cornia);
lens_tree = Surf_tree(lens);
% retina = Surf_tree(retina_surface);

% trisurf(cornia2.f,cornia2.v(:,1),cornia2.v(:,2),cornia2.v(:,3),'Facecolor','b','FaceAlpha',0.2,'EdgeAlpha',0.1)
% trisurf(lens_surface.f,lens_surface.v(:,1),lens_surface.v(:,2),lens_surface.v(:,3),'Facecolor','b','FaceAlpha',0.3,'EdgeAlpha',0.1)
% trisurf(retina_surface.f,retina_surface.v(:,1),retina_surface.v(:,2),retina_surface.v(:,3),'Facecolor','y','FaceAlpha',0.1,'EdgeAlpha',0.1)
% trisurf(pigment.f,pigment.v(:,1),pigment.v(:,2),pigment.v(:,3),'Facecolor','w','FaceAlpha',0.1,'EdgeAlpha',0.1)

% surf_tree = Surf_tree(cornia_surface, lens_surface, retina_surface);
% surf_tree.surf_refract_index = [1.35 1.4 1.37]; % Refractive index of the surfaces in the order they where entered.
% surf_tree.surface_blocking = [0 0 1]; % Last surface (retina in this case) is set to be a blocking surface.
% surf_tree.refract_order = [1 2 2 3]; % In this case the known order of refraction is (Cornia -> Lens -> Lens again -> Retina).
%------------------------------------------------------------------------
