# Supplementary material for: Modelling the visual world of a velvet worm
Source: PLoS Comput Biol. 2021 Jul 28;17(7):e1008808. doi: 10.1371/journal.pcbi.1008808 (PMC8363015; doi:10.1371/journal.pcbi.1008808)
Supplement: S1 Code — The complete code used for raytracing and filter creation. This includes functions for importation and manipulation of surfaces and volumes, spatial partitioning, creation of photoreceptor approximation, ray source creation, raytracing, absorption calculation, absorption analysis, absorption result visualization, image filter creation and image filtering. Source code can be found at https://github.com/mLjungholm/Raytrace.git. (ZIP) [file pcbi.1008808.s002.zip › code/prepair_and_test_pointsources.m]

% This is a flow of how to set up one or more pointsources and testrun
% single ray simulations to do a initial check of the model.

%-------------------------------------------------------------------------
% Step 1. Load the surf_tree object (This shloud have been saved when
% creating the surface_tree).

%-------------------------------------------------------------------------
% Step 2. Visiualize the surfaces to determine a good position for a light
% source.

%-------------------------------------------------------------------------
% Step 3. Testrun a single point source simulation and trace the result to
% verify the model and position of the source. Repeat this for aditional
% positions and directions as is needed for the simulation. 

%                               ! Note !
%       Do not use more than ~1000 rays for the test simulation as this
%       will slow down the graphical rendering.

%-------------------------------------------------------------------------
% Step 4. Create a list of all pointsoruces to be included in the
% simulation. Use the vizualization functions to enshure that the
% positioning looks correct.

%-------------------------------------------------------------------------
% Step 5. Save the point source coordinate list to be used in the main
% raytracing run.

%-------------------------------------------------------------------------
%   Created by Mikael Ljungholm
%   2020-03-02

%   Dependencies:

%-------------------------------------------------------------------------


%% Step 2 Visualize surfaces

%-------------------------------------------------------------------------
% Example
% cornia_surface.plot(1,'r')
% lens_surface.plot(1,'b')
% retina_surface.plot(1,'g')
%-------------------------------------------------------------------------

%% Step 3 

%-------------------------------------------------------------------------
% Example
% dir = [0 0 1]; % Source direction in positive z-axis.
dir = [-0.694441226207237,0.633066824990283,0.342020143325669];
% origin = [0 0 -20]; % Origin of source.
origin = [20.833236786217114,-18.992004749708500,-10.260604299770055];
% hsize = Radius of the source. make it big enough to encompass the entire 
% aperature but not unessesarily big which will result in unessesary 
% computations
hsize = 17;
raysPerAxis = 15; % Density of rays.
refract_index = 1; % Refractive index of the initial medium for the source.
test_source = Source(dir, origin, hsize, raysPerAxis, refract_index);

cornia_surface.plot(1,'r')
lens_surface.plot(1,'b')
retina_surface.plot(1,'g')
test_source.plot_grid(1) % Plots the initial points for all rays.


%%
ray_trace(test_source,surf_tree); % Ray tracing the test source

cornia_surface.plot(1,'r')
lens_surface.plot(1,'b')
retina_surface.plot(1,'g')
test_source.plot(1) % Plots the initial points for all rays.


%% Step 4 Create point source list

% This function creates a shericlaly distributed set of points separated by
% an angle "ang" with radius "radius". "half_sphere determines if only a
% half sphere is needed and "plot_points" is a plotting flag. The retun
% points are in carteesian coordinates in the output variable "pc". d_theta
% and d_phi is the resulted angular separation in horizontal and vertical
% direction.
ang = 2;
radius = 140;
half_sphere = 1;
plot_points = 1;
[pc,d_theta,d_phi] = sphere_points_2d_angular(ang, radius, half_sphere ,plot_points);

% cornia.plot(1,'r')
% lens.plot(1,'b')
% retina.plot(1,'g')

%%
% An easy way to sort only the needed points are for instance to create a
% new "pc" varable and specify only the points that satisfy z < 0.

cornia_surface.plot(1,'r')
lens_surface.plot(1,'b')
retina_surface.plot(1,'g')

pc = pc(pc(:,3) < 0,:);
figure(1)
scatter3(pc(:,1),pc(:,2),pc(:,3),'.')
axis equal
