# Supplementary material for: Modelling the visual world of a velvet worm
Source: PLoS Comput Biol. 2021 Jul 28;17(7):e1008808. doi: 10.1371/journal.pcbi.1008808 (PMC8363015; doi:10.1371/journal.pcbi.1008808)
Supplement: S1 Code — The complete code used for raytracing and filter creation. This includes functions for importation and manipulation of surfaces and volumes, spatial partitioning, creation of photoreceptor approximation, ray source creation, raytracing, absorption calculation, absorption analysis, absorption result visualization, image filter creation and image filtering. Source code can be found at https://github.com/mLjungholm/Raytrace.git. (ZIP) [file pcbi.1008808.s002.zip › code/ray_trace_single.m]

function ray_trace_single(source, volume)

orientation_matrix = [0 0 0 5 3 2; 0 0 1 6 4 0; 0 1 0 7 0 4;...
    0 2 3 8 0 0; 1 0 0 0 7 6; 2 0 5 0 8 0; 3 5 0 0 0 8;...
    4 6 7 0 0 0];
% orientation_matrix = [0 0 0 2 5 3; 1 0 0 0 6 4; 0 0 1 4 7 0;...
%     1 0 2 0 8 0; 0 1 0 6 0 7; 5 2 0 0 0 8; 0 3 5 8 0 0;...
%     7 4 6 0 0 0];


% Max step value in case of errors
max_step = 5;

oc_index = [2 6; 1 5];
oc_index(:,:,2) = [4 8; 3 7];
% oc_index = [1 5; 2 6];
% oc_index(:,:,2) = [3 7; 4 8];

% Error_flag = 1;
error_num = 0;
err_bin_list = [];
err_tri_list = [];


% Run the ray-trace in paralell
arrayfun(@trace_ray,1:source.num_rays);

if error_num > 0
    disp('bin list: ')
    disp(err_bin_list)
    disp('tri list: ')
    disp(err_tri_list)
end
    % Main ray trace for each ray
    function trace_ray(ray_index)
        Error_flag = 0;
        if ray_index == error_num
            Error_flag = 1;
%         else
%             Error_falg = 0;
        end
        % Start values for the ray.
        
        current_step = source.steps(ray_index);
%         current_surface = 0;
        v0 = [source.path_x(ray_index,current_step), source.path_y(ray_index,current_step), source.path_z(ray_index,current_step)];
        v = source.v(ray_index,:);
        triangle_intersect_bin = 0;
        
        outside = 0;
        if source.v0(ray_index,1) < volume.bin_boundaries(1,1) || source.v0(ray_index,1) > volume.bin_boundaries(1,4)
            outside = 1;
        elseif source.v0(ray_index,2) < volume.bin_boundaries(1,2) || source.v0(ray_index,2) > volume.bin_boundaries(1,5)
            outside = 1;
        elseif source.v0(ray_index,3) < volume.bin_boundaries(1,3) || source.v0(ray_index,3) > volume.bin_boundaries(1,6)
            outside = 1;
        else
            % find start bin
            current_bin = volume.query(v0);
            bin_depth = volume.bin_depths(current_bin);            
%             [tmin, ~] = rayBoxGPU(volume.bin_boundaries(current_bin,:),v0,v);
            bIP = v0;
            if volume.bin_childs(1,current_bin) == 0
                temp_ind = current_bin;
                current_bin = volume.bin_parents(current_bin);
                current_oc_index = determine_oc_index();
                current_bin = temp_ind;
            end
        end
        
        if outside
            current_bin = 1;
            [tmin, flag] = rayBoxGPU(volume.bin_boundaries(current_bin,:),v0,v);
            if flag == 0 % Return if missed volume
                source.status(ray_index) = 'Ray miss';
                return;
            end
            bIP = v0 + v*tmin; % Bin intersection point
            bin_depth = 0;
        end
        
        % Contiue while ray is alive
        while source.ray_alive(ray_index)
            if source.steps(ray_index) > max_step
                fprintf(strcat('ERROR: Something whent wrong with ray "',num2str(ray_index),'" To many steps \n'));
                break
            end
            
            missed = 0;
            jump_step = 0;
            run = 1;
            while run
                if Error_flag
                    err_bin_list = [err_bin_list; current_bin];
                end
                if missed == 1 || jump_step == 1
                    n = 3;
                    missed = 0;
                    jump_step = 0;
                else
                    n = next_move(); % Find what to do next
                end
                switch n
                    case 1
                        current_bin = find_lower_bin();
                        bin_depth = bin_depth  + 1;
                    case 2
                        [iP, intersection, vNew, intersect_flag] = find_intersect();
                        if intersection == 1
                            if isequal(intersect_flag, 'miss')
                                source.ray_alive(ray_index) = 0;
                                source.status(ray_index) = 'Ray missed';
                            else
                                v = vNew;
                                v0 = iP;
                                source.v(ray_index,:) = vNew;
                                if volume.surf_absorbing(source.steps(ray_index))
                                    source.step_absVol(ray_index,source.steps(ray_index)) = source.steps(ray_index);
                                end
                                source.steps(ray_index) = source.steps(ray_index) + 1;
                                source.path_x(ray_index,source.steps(ray_index)) = iP(1);
                                source.path_y(ray_index,source.steps(ray_index)) = iP(2);
                                source.path_z(ray_index,source.steps(ray_index)) = iP(3);
                                triangle_intersect_bin = current_bin;
                                
                                if isequal(intersect_flag, 'blocked')
                                    source.ray_alive(ray_index) = 0;
                                    source.status(ray_index) = 'Ray ended';
                                end
                            end
                            run = 0;
                        else
                            missed = 1;
                        end
                    case 3 % No lower bins & no sufraces in current bin -> move to next bin.
                        [bIP, current_oc_index] = traverse_bin(); % find next bin
                        if current_oc_index == 0    % No more bins in same level -> move up.
                            jump_step = 1;
                            bin_depth = bin_depth  - 1;
                            current_bin = volume.bin_parents(current_bin);
                            if current_bin == 1 % Ray exit volume
                                source.status(ray_index) = 'Ray lost in space';
                                source.ray_alive(ray_index) = 0;
                                run = 0;
                            else
                                temp_inds = volume.bin_childs(:,volume.bin_parents(current_bin));
                                current_oc_index = find(temp_inds == current_bin);
                            end
                        else
                            current_bin = volume.bin_childs(current_oc_index,volume.bin_parents(current_bin));
                        end
                end
            end
        end
        function flag = next_move()
            % Determining the next step. Fist checks if there are lower bins in
            % the current one. Next checks if the bin is empty. If both are
            % empty then move to edge of bin.
            if volume.bin_childs(1,current_bin) ~= 0
                flag = 1;
            elseif volume.bin_triangles(1,current_bin) ~= 0
                if triangle_intersect_bin == current_bin % Checks if the the last intesected triangle "triangle_intesect_bin" is in the same bin as current.
                    flag = 3;
                else
                    flag = 2;
                end
            else
                flag = 3;
            end
        end
        
        function current_oc_index = determine_oc_index() 
            xm = 1;
            ym = 1;
            zm = 2;
            xh = (volume.bin_boundaries(current_bin,4)-volume.bin_boundaries(current_bin,1))/2;
            yh = (volume.bin_boundaries(current_bin,5)-volume.bin_boundaries(current_bin,2))/2;
            zh = (volume.bin_boundaries(current_bin,6)-volume.bin_boundaries(current_bin,3))/2;
            if (bIP(1)-xh) > volume.bin_boundaries(current_bin,1)
                xm = 2;
            end
            if (bIP(2)-yh) > volume.bin_boundaries(current_bin,2)
                ym = 2;
            end
            if (bIP(3)-zh) > volume.bin_boundaries(current_bin,3)
                zm = 1; 
            end
            current_oc_index = oc_index(zm,xm,ym);
        end
%         function current_oc_index = determine_oc_index() 
%             xm = 1;
%             ym = 1;
%             zm = 1; % was 2
%             xh = (volume.bin_boundaries(current_bin,4)-volume.bin_boundaries(current_bin,1))/2;
%             yh = (volume.bin_boundaries(current_bin,5)-volume.bin_boundaries(current_bin,2))/2;
%             zh = (volume.bin_boundaries(current_bin,6)-volume.bin_boundaries(current_bin,3))/2;
%             if (bIP(1)-xh) > volume.bin_boundaries(current_bin,1)
%                 xm = 2;
%             end
%             if (bIP(2)-yh) > volume.bin_boundaries(current_bin,2)
%                 ym = 2;
%             end
%             if (bIP(3)-zh) > volume.bin_boundaries(current_bin,3)
%                 zm = 2; % Was 1
%             end
%             % octreeIndex [z,x,y]
%             current_oc_index = oc_index(xm,ym,zm); % was (zm,xm,ym);
%         end
        function next_bin = find_lower_bin()
            % Uses current intersection point with the local logical indices to
            % determine the next lower bin.
            current_oc_index = determine_oc_index();
            next_bin = volume.bin_childs(current_oc_index,current_bin);
        end
        
        function [iP, intersection, vNew, intersect_flag] = find_intersect()
            % Creates a list of triangles in the current bin and checks for any
            % intersections. Calculate refraction if intersection is found.
            triList = nonzeros(volume.bin_triangles(:,current_bin));
            if Error_flag == 1
                err_tri_list = [err_tri_list; triList'];
            end
            closest = inf;
            closestIp = 0;
            %         triNum = 0;
            intersection = 0;
            vNew = v;
            for i = 1:length(triList)
                Tv0 = volume.points(volume.faces(triList(i),1),:);
                Tv1 = volume.points(volume.faces(triList(i),2),:);
                Tv2 = volume.points(volume.faces(triList(i),3),:);
                            u = Tv1-Tv0;
                            w = Tv2-Tv0;
                            N = cross(u,w);
                            N = N./sqrt(N(1)^2 + N(2)^2 +N(3)^2);
%                             N = volume.face_n(triList(i));
%                 [iP, intersect] = RayTriIntersect(Tv0,Tv1,Tv2,volume.face_n(triList(i),:), v, v0);
                [iP, intersect] = RayTriIntersect(Tv0,Tv1,Tv2,N, v, v0);
                if intersect == 1
                    dist = norm(iP-v0(end,:));
                    if  dist < closest
                        closest = dist;
                        closestIp = iP;
                        triNum = i;
                        intersection = 1;
%                         triN = volume.face_n(triList(i),:);
                          triN = N;
                    end
                end
            end
            iP = closestIp;
            if intersection == 1
                if volume.face_surf_index(volume.bin_triangles(triNum,current_bin)) == volume.refract_order(source.steps(ray_index))
                    current_surface = volume.face_surf_index(volume.bin_triangles(triNum,current_bin));
                    [vNew, ~] = Snell(v, triN, source.refract_index(ray_index), volume.surf_refract_index(source.steps(ray_index)));
                    source.refract_index(ray_index) = volume.surf_refract_index(source.steps(ray_index));
                    if volume.surface_blocking(source.steps(ray_index)) == 0                    
                        intersect_flag = 'refract';
                    else
                        intersect_flag = 'blocked';
                    end
                else
                    intersect_flag = 'miss';
                end
            else
                intersect_flag = 'miss';
            end
        end
        
        function [nextP, nextInd] = traverse_bin()
            % Moves from current point in bin to bin edge. Then cheks if there
            % are any more bins in the same level, otherwise moves up one
            % level. if this is max level, then exits the volume.
            
            %         parenBin = OT.BinParents(current_bin);
            % currentOcIndex. use it to determine next bin or parent borders.
            
            %         tx = 0; ty = 0; tz = 0;
            d = zeros(1,3);
            if v(1) >= 0
                tx = (volume.bin_boundaries(current_bin,4)-bIP(1))/v(1);
                d(1) = 3;
            else
                tx = (volume.bin_boundaries(current_bin,1)-bIP(1))/v(1);
            end
            if v(2) >= 0
                ty = (volume.bin_boundaries(current_bin,5)-bIP(2))/v(2);
                d(2) = 3;
            else
                ty = (volume.bin_boundaries(current_bin,2)-bIP(2))/v(2);
            end
            if v(3) >= 0
                tz = (volume.bin_boundaries(current_bin,6)-bIP(3))/v(3);
                d(3) = 3;
            else
                tz = (volume.bin_boundaries(current_bin,3)-bIP(3))/v(3);
            end
            [t, I] = min([tx,ty,tz]);
            try
            nextInd = orientation_matrix(current_oc_index,I+d(I));
            catch
                disp(strcat("ERROR: current_oc_index not defined in ray", string(ray_index)));
            end
            %         [nexOcInd, oob] = Orientation();
            nextP = bIP + v*t;
        end
        
        %     function [nexOcInd, oob] = Orientation()
        %         % Uses the orientation matrix to determine what the next OcTree
        %         % index and if the ray exits the parent bin. (oob = out of bounds)
        %     end
    end
end
