# Supplementary material for: Modelling the visual world of a velvet worm
Source: PLoS Comput Biol. 2021 Jul 28;17(7):e1008808. doi: 10.1371/journal.pcbi.1008808 (PMC8363015; doi:10.1371/journal.pcbi.1008808)
Supplement: S1 Code — The complete code used for raytracing and filter creation. This includes functions for importation and manipulation of surfaces and volumes, spatial partitioning, creation of photoreceptor approximation, ray source creation, raytracing, absorption calculation, absorption analysis, absorption result visualization, image filter creation and image filtering. Source code can be found at https://github.com/mLjungholm/Raytrace.git. (ZIP) [file pcbi.1008808.s002.zip › code/Receptor_space.m]

% This is the class for holding information on the retina. Including
% receptors, shapes, positions, absorption coeficients etc. It is used with
% the receptor trace function to calculate absorption in the retina.

%                           !Note!
%           For now this only works with cone shaped receptors

% Input variables:
%       Alt1: (Origin_points/base_points, end_points, 
%             [base_diameter, secondary diameter])


classdef Receptor_space < handle
    
    properties
        base_pos    % The base positions of the recepotrs. This is what determines the location of the receptor.
        end_pos     % End position of the receprors.
        box_min     % Min positions of the receptor grid
        box_max     % Max size of the receptor grid
        step_size   % Size of the receptor voxels
        receptor_nums       % Number of receoptors
        volume_resolution   % The number of steps in the receptor grid
        volume_id           % What volume id is acosiated with the retina.
        receptor_grid       % The 3D cell array where each indicies contains a list of the receptors contained in that voxel.
        absorption_coeff     % Absorption coeficcent for the receptors
        absorbed_val        % Total absorbed value for each receptor
        x_grid              % X coordinates for the voxel centers
        y_grid              % Y coordinates for the voxel centers
        z_grid              % Z coordinates for the voxel centers
        base_main           % Base radius of the main cone
        base_sec            % Base radius of the seconday cone
        alpha               % Apperature angle for the main cone
        beta                % Apperature angle for the secondary cone
        unmatched_receptors
        receptor_points     % Cell array with all points cointained withen each receptor (temporary test variable)
    end    
    
    methods
        function this = Receptor_space(varargin)
            % Header line for Receptor space
            indim = ndims(varargin{1});
            switch indim
                case 2 % && size(varargin{1},2) == 3
                    % origin receptor points
                    if size(varargin{2}) ~= size(varargin{1})
                        error('Second input(end positions) must be the same size as the first input(start position)')
                    end
                    this.base_pos = varargin{1};
                    this.end_pos = varargin{2};
                    this.receptor_nums = size(this.base_pos,1);
                    this.absorbed_val = zeros(this.receptor_nums,1);
                    this.box_min = min([this.end_pos;this.base_pos],[],1);
                    this. box_max = max([this.end_pos;this.base_pos],[],1);
                    if ndims(varargin{3}) > 1
                        this.base_main = varargin{3}(1);
                        this.base_sec = varargin{3}(2);
                    else
                        this.base_main = varargin{3};
                        this.base_sec = 0;
                    end
                    this.alpha = single(zeros(this.receptor_nums,1));
                    this.beta = single(zeros(this.receptor_nums,1));
                otherwise
                    errmsg = strcat('Unsuported input type : ', num2str(indim));
                    error(errmsg)
            end
        end
            
        % Allocation function for creating the rreceptor space with a
        % defined grid fineness/resolution.
        function allocate_space(this, volume_resolution)
            this.volume_resolution = volume_resolution;
            this.step_size = (this.box_max-this.box_min)./(volume_resolution-1);            
            this.x_grid = this.box_min(1):this.step_size(1):this.box_max(1);
            this.y_grid = this.box_min(2):this.step_size(2):this.box_max(2);
            this.z_grid = this.box_min(3):this.step_size(3):this.box_max(3);            
            % The cell array is created with the y coordinate fist so that the matrix
            % indexing mathces the physical carteesian coordinate structure.
            this.receptor_grid = cell(volume_resolution(2),volume_resolution(1),volume_resolution(3)); 
        end        
        
        % Fitt all the receptors into the allocated receptor grid.
        function fit_receptors2bins(this)
            if ~isa(this.receptor_grid,'cell')
                error('Receptor grid has not been allocated')
            end
            this.receptor_points = cell(this.receptor_nums,1); % temporary variable
            cone_dir = single(zeros(this.receptor_nums,3));
            aP = single(zeros(this.receptor_nums,3));
            h = single(zeros(this.receptor_nums,1));
            % Calculate the length, direction and angles of the cones
            for j = 1:this.receptor_nums
                v = this.base_pos(j,:)-this.end_pos(j,:);
                h(j) = norm(v);
                cone_dir(j,:) = v./h(j);
                aP(j,:) = (this.end_pos(j,:)-v);
                this.alpha(j) = atand(this.base_main/(2*h(j)));
                this.beta(j) = atand(this.base_sec/(2*h(j)));
            end
            
            hWaitBar = waitbar(0, 'Fitting retina Volume', 'CreateCancelBtn', ...
                @(src, event) setappdata(gcbf(), 'Cancelled', true));
            setappdata(hWaitBar, 'Cancelled', false);
            numComplete = 0;
            % Initiate fitting
            pcount = 1:this.receptor_nums;
            pcount = pcount';
            % Fitting function for the points and cones
            this.unmatched_receptors = single(zeros(this.receptor_nums,1));
            
            % Parralell fitt each cone ot all points
            try
                arrayfun(@point_cone_fit, pcount);
            catch
                delete(hWaitBar);
                error('unexpected error in fitting')
            end
            delete(hWaitBar);
            this.unmatched_receptors = this.unmatched_receptors(any(this.unmatched_receptors,2));
            
            function point_cone_fit(p_ind)
                found_any = 0;
                for z_ind = 1:this.volume_resolution(3)
                    for y_ind = 1:this.volume_resolution(2)
                        for x_ind = 1:this.volume_resolution(1)
                            % calculate the coodinates for the index
                            % point
                            point = [this.x_grid(x_ind) this.y_grid(y_ind) this.z_grid(z_ind)];
                            l = sqrt((point(1)-aP(p_ind,1))^2 + (point(2)-aP(p_ind,2))^2 + (point(3)-aP(p_ind,3))^2);
                            if  l > h(p_ind) && l < h(p_ind)*2
                                % Vector from cone apex to grid point
                                pvec = (point-aP(p_ind,:))./norm(point-aP(p_ind,:));
                                ang = acosd(pvec(1)*cone_dir(p_ind,1) + pvec(2)*cone_dir(p_ind,2) + pvec(3)*cone_dir(p_ind,3));
                                % Check if the intervector angle is inside
                                % the cone apex angle.
                                 if  ang <= this.alpha(p_ind) && ang >= this.beta(p_ind)
%                                 if  ang <= this.alpha(p_ind)
                                    % This changes the size for the vectors
                                    % in the cell array. It might be slow.
                                    this.receptor_points{p_ind} = [this.receptor_points{p_ind}; point]; 
                                    this.receptor_grid{y_ind,x_ind,z_ind} = [this.receptor_grid{y_ind,x_ind,z_ind} p_ind];
%                                     this.receptor_grid{end-y_ind+1,x_ind,z_ind} = [this.receptor_grid{end-y_ind+1,x_ind,z_ind} p_ind];
                                    found_any = 1;
                                end
                            end
                        end
                    end
                end
                if ~found_any
                    this.unmatched_receptors(p_ind) = p_ind;
                end
                % Uppdate the waitbar
                numComplete = numComplete + 1;
                fractionComplete = numComplete / this.receptor_nums;
                waitbar(fractionComplete, hWaitBar);
            end
        end
        
        % Creates a series of control variables
        function [all_points, not_empty, empty_points] = check_fit_errors(this)
            minP = min([this.end_pos;this.base_pos],[],1);
            maxP = max([this.end_pos;this.base_pos],[],1);
            [x,y,z] = meshgrid(minP(1):this.step_size(1):maxP(1),minP(2):this.step_size(2):maxP(2),minP(3):this.step_size(3):maxP(3));
            all_points = [reshape(x,[],1),reshape(y,[],1),reshape(z,[],1)];
            all_points = single(all_points);
            
            not_empty = single(zeros(size(all_points,1),3));
            i = 1;
            for z_ind = 1:this.volume_resolution(3)
                for y_ind = 1:this.volume_resolution(2)
                    for x_ind = 1:this.volume_resolution(1)
                        if size(this.receptor_grid{y_ind,x_ind,z_ind},1) ~= 0
%                         if size(this.receptor_grid{end-y_ind+1,x_ind,z_ind},1) ~= 0
                            not_empty(i,:) = [this.x_grid(x_ind),this.y_grid(y_ind),this.z_grid(z_ind)];
                            i = i + 1;
                        end
                    end
                end
            end
            mapof_empty = ~ismember(not_empty,[0 0 0],'rows');
            not_empty = not_empty(mapof_empty,:);
            empty_map = ~ismember(all_points,not_empty,'rows');
            empty_points = all_points(empty_map,:);
        end
        
        function plot_cone(this,conenr,figurenr,color)
            figure(figurenr)
            hold on
            if size(conenr,2) > 1
                for i = 1:size(conenr,2)
                    plot_cone(this.base_pos(conenr(i),:),this.end_pos(conenr(i),:),this.base_main, figurenr,color)
                end
            else
                plot_cone(this.base_pos(conenr,:),this.end_pos(conenr,:),this.base_main, figurenr,color)
            end
            axis equal
        end
        
        function plot_conePoints(this,conenr,figurenr)
            % Guess max points
            found_points = zeros(this.volume_resolution(1)*this.volume_resolution(2)*this.volume_resolution(3)*0.1,3);
            i = 1;
            for zi = 1:this.volume_resolution(3)
                for yi = 1:this.volume_resolution(2)
                    for xi = 1:this.volume_resolution(1)
                        if ~size(this.receptor_grid{yi,xi,zi},1) == 0
%                         if ~size(this.receptor_grid{end-yi+1,xi,zi},1) == 0
                            if any(this.receptor_grid{yi,xi,zi}(this.receptor_grid{yi,xi,zi} == conenr))
%                             if any(this.receptor_grid{end-yi+1,xi,zi}(this.receptor_grid{end-yi+1,xi,zi} == conenr))
                                found_points(i,:) = [this.x_grid(xi),this.y_grid(yi),this.z_grid(zi)];
                                i = i + 1;
                            end
                        end
                    end
                end
            end
            map = ~ismember(found_points,[0 0 0],'rows');
            found_points = found_points(map,:);
            figure(figurenr)
            scatter3(found_points(:,1),found_points(:,2),found_points(:,3),'.')
        end
        
        function plot_conePoints2(this,conenr,figurenr)
            figure(figurenr)
            scatter3(this.receptor_points{conenr}(:,1),this.receptor_points{conenr}(:,2),this.receptor_points{conenr}(:,3),'.')
        end
        
        function plot(this, varargin)
        % Inputs: plot(receptors, type, figureNr)
        %         1: List of receptor indices or 'all'
        %         2: type of plot. 'line', 'base' or 'end'
        %         3: FigureNr
            switch varargin{2}
                case 'base'
                    if isequal(varargin{1}, 'all')
                        figure(varargin{3})
                        axis equal
                        scatter3(this.base_pos(:,1),this.base_pos(:,2),this.base_pos(:,3),'r.')
                    elseif ismatrix(varargin{1})                        
                        figure(varargin{3})
                        axis equal
                        scatter3(this.base_pos(varargin{1}',1),this.base_pos(varargin{1}',2),this.base_pos(varargin{1}',3),'r.')
                    else
                        error('Receptors must be list of indicies or "all"')
                    end                    
                case 'end'
                    if isequal(varargin{1}, 'all')
                        figure(varargin{3})
                        axis equal
                        scatter3(this.end_pos(:,1),this.end_pos(:,2),this.end_pos(:,3),'r.')
                    elseif ismatrix(varargin{1})                        
                        figure(varargin{3})
                        axis equal
                        scatter3(this.end_pos(varargin{1}',1),this.end_pos(varargin{1}',2),this.end_pos(varargin{1}',3),'r.')
                    else
                        error('Receptors must be list of indicies or "all"')
                    end
                case 'line'
                    if isequal(varargin{1}, 'all')
                        figure(varargin{3})
                        axis equal
                        hold on
                        for i = 1:this.receptor_nums
                            l = [this.base_pos(i,:); this.end_pos(i,:)];
                            plot3(l(:,1),l(:,2),l(:,3),'r')
                        end
                    elseif ismatrix(varargin{1})                        
                        figure(varargin{3})
                        axis equal
                        hold on
                        for i = 1:size(varargin{1},2)
                            l = [this.base_pos(varargin{1}(i),:); this.end_pos(varargin{1}(i),:)];
                            plot3(l(:,1),l(:,2),l(:,3),'r')
                        end
                    else
                        error('Receptors must be list of indicies or "all"')
                    end
                otherwise
                    error('Unsupported plot type')
            end
        end
            
            
            
%             if isequal(varargin{1}, 'all')
%                 % plott all
%             elseif ismatrix(varargin{1})
%                 % plot list
%             else
%                 error('Unsupported inpput type')
%             end
%             
%             figure(figureNr)
%             hold on
%             axis equal
%             scatter3(this.base_pos(:,1),this.base_pos(:,2),this.base_pos(:,3),'r.')
        
    end
end
