# Supplementary material for: Modelling the visual world of a velvet worm
Source: PLoS Comput Biol. 2021 Jul 28;17(7):e1008808. doi: 10.1371/journal.pcbi.1008808 (PMC8363015; doi:10.1371/journal.pcbi.1008808)
Supplement: S1 Code — The complete code used for raytracing and filter creation. This includes functions for importation and manipulation of surfaces and volumes, spatial partitioning, creation of photoreceptor approximation, ray source creation, raytracing, absorption calculation, absorption analysis, absorption result visualization, image filter creation and image filtering. Source code can be found at https://github.com/mLjungholm/Raytrace.git. (ZIP) [file pcbi.1008808.s002.zip › code/Source.m]

% The source contains arrays for all ray-values

% The assumes max path =  10. If you know there will be more refractions
% than 10 or if any volume is inhomogenious then this value needs to be
% increased

classdef Source < handle
    properties
        
        origin;     % Origin of source
        source_dir; % Direction of source
        num_rays;    % Number of rays
        wavelength; % Wavelength of the rays
        v;          % (nx3) direction of n rays [x,y,z].
        path_x;
        path_y;
        path_z;
        v0;         % (nx3xm) path of ray. m = number of stepps. sett to a hig number to avoid reconstructing matrix
        steps;      % (nxm) number of steps taken. starts att 1
        absorption  % (nx3xm) m = number of steps.
%         abs_vol     % Indicies of the absorption volumes (if any).
        step_absVol    % indicies for the absorbation volume at each step index. ex [0 0 1 1] for volume 1 at step 3 and  4
        refract_index;    % current refractive index of each ray.
        status;
        ray_alive;
        source_id;
    end
    
    methods
        function this = Source(dir, origin, hsize, raysPerAxis, refract_index)
            for i = 1:3
                if dir(i) == 0
                    dir(i) = 0;
                end
            end
            this.source_dir = dir./norm(dir);
            this.origin = origin;
            if raysPerAxis == 1
                this.num_rays = 1;
                this.v = this.source_dir;
                this.v0 = origin;
                this.refract_index = refract_index;
            else
                dir = dir./norm(dir);
                if dir(2) == 0 && dir(3) == 0
                    u = [-dir(3) 0 dir(1)];
                else
                    u = [0 -dir(3) dir(2)];
                end
                w = cross(u,dir);
                u1 = u/norm(u);
                w1 = w/norm(w);
                du = u1.*hsize.*2./(raysPerAxis-1);
                dw = w1.*hsize.*2./(raysPerAxis-1);
                tP = zeros(raysPerAxis * raysPerAxis,3);
                n = 1;
                for i = 1:raysPerAxis
                    for j = 1:raysPerAxis
                        tP(n,:) = origin -hsize.*u1 + du*(i-1) -hsize.*w1 + dw*(j-1);
                        if norm(tP(n,:)-origin) > hsize
                            tP(n,:) = nan;
                        end
                        n = n + 1;
                    end
                end
                tP = tP(:);
                tP = tP(~isnan(tP));
                tP = reshape(tP,[],3);
                this.num_rays = size(tP,1);
                [this.v, this.v0] = deal(zeros(this.num_rays,3));
                [this.path_x, this.path_y, this.path_z] = deal(zeros(this.num_rays,10));
%                 this.refract_index = ones(this.num_rays,1);
                this.status = strings(this.num_rays,1);
                this.ray_alive = ones(this.num_rays,1);
                this.steps = ones(this.num_rays,1);
                for i = 1:this.num_rays
                    this.v(i,:) = dir;
                    this.v0(i,:) = tP(i,:);
                    this.refract_index(i) = refract_index;
                    this.path_x(i) = tP(i,1);
                    this.path_y(i) = tP(i,2);
                    this.path_z(i) = tP(i,3);
                    this.step_absVol = zeros(this.num_rays,5);
                end
            end
        end
        
        function plot_grid(this,figureNr)
            figure(figureNr)
            hold on
            axis equal
            for i = 1:this.num_rays
                plot3(this.v0(i,1,1),this.v0(i,2,1),this.v0(i,3,1),'.r')
            end
        end
        
        function plot(this, figureNr)
            figure(figureNr)
            hold on
            axis equal
            for i = 1:this.num_rays
                temp_line = [this.path_x(i,1:this.steps(i))',this.path_y(i,1:this.steps(i))',this.path_z(i,1:this.steps(i))'];
                plot3(temp_line(:,1),temp_line(:,2),temp_line(:,3),'r')
            end
        end
        function plot_stray(this,figureNr, stray_length)
            figure(figureNr)
            hold on
            axis equal
            for i = 1:this.num_rays
                temp_line = zeros(2,3);
                temp_line(1,:) = [this.path_x(i,this.steps(i))',this.path_y(i,this.steps(i))',this.path_z(i,this.steps(i))'];
                temp_line(2,:) = temp_line(1,:) + this.v(i,:).*stray_length;
                plot3(temp_line(:,1),temp_line(:,2),temp_line(:,3),'r--')
            end
        end
        function plot_single(this,raynr,stray_length)
            figure(1)
            hold on
            temp_line(1,:) = [this.path_x(raynr,this.steps(raynr))',this.path_y(raynr,this.steps(raynr))',this.path_z(raynr,this.steps(raynr))'];
            temp_line(2,:) = temp_line(1,:) + this.v(raynr,:).*stray_length;
            plot3(temp_line(:,1),temp_line(:,2),temp_line(:,3),'r--')
        end
        function unblock(this)
            for ray_ind = 1:this.num_rays
                if isequal(this.status(ray_ind),'Ray ended')
                    this.status(ray_ind) = 'refract';
                    this.ray_alive(ray_ind) = 1;
                end
            end
        end
        function plot_spec(this, figureNr, color, linewidth)
            figure(figureNr)
            hold on
            axis equal
            for i = 1:this.num_rays
                temp_line = [this.path_x(i,1:this.steps(i))',this.path_y(i,1:this.steps(i))',this.path_z(i,1:this.steps(i))'];
                plot3(temp_line(:,1),temp_line(:,2),temp_line(:,3),color,'linewidth',linewidth)
            end
        end
        
    end
end
