# Supplementary material for: Modelling the visual world of a velvet worm
Source: PLoS Comput Biol. 2021 Jul 28;17(7):e1008808. doi: 10.1371/journal.pcbi.1008808 (PMC8363015; doi:10.1371/journal.pcbi.1008808)
Supplement: S1 Code — The complete code used for raytracing and filter creation. This includes functions for importation and manipulation of surfaces and volumes, spatial partitioning, creation of photoreceptor approximation, ray source creation, raytracing, absorption calculation, absorption analysis, absorption result visualization, image filter creation and image filtering. Source code can be found at https://github.com/mLjungholm/Raytrace.git. (ZIP) [file pcbi.1008808.s002.zip › code/stimuli/bar_stimuli.m]

% Script for generating horizontal bar stimuli to be used with image filter.
close all

im_size = 256;      % Size of stimuli image
target_width = 20;  % Width of stimuli (in degrees of visual field at horizon)
type = 'sine';      % Type of stimmuli
horizontal_shift = 0; % Shift of the stimulis centre (in degrees)
contrast = 1;

arena_dist = 45;    % Distance to arena wall
arena_height = 36;  % Arena wall height
height_rad = atan(36/45);
% Set to 1 to compensate for the perspective difference between bottom and 
% top of the arena wall
perspective_compensation = 0;       
projection_file = 'dan_equisolid';  % Name of the projection used.

% Step 1. Find the corresponding spherical coordinates for all pixels
% coirdinates in the output image (stimuli image). This depends on the
% projection type used.

stimuli_image = uint8(zeros(im_size));
contrast_mod = 128-128*contrast;
% stimuli_image = stimuli_image + 128;

pixel_coords = create_pixel_coord_list(im_size);
for pixel_ind = 1:im_size^2
%     if pixel_coords(pixel_ind,1) == 0 || pixel_coords(pixel_ind,2) == 0
%         continue;
%     end
    if isnan(pixel_coords(pixel_ind,1)) || isnan(pixel_coords(pixel_ind,2))
        continue;
    end
    if perspective_compensation
%         pixel_val
    else
        if abs(pixel_coords(pixel_ind,2)) > height_rad/2
            stimuli_image(pixel_coords(pixel_ind,3),pixel_coords(pixel_ind,4)) = 128*contrast +contrast_mod;
        else
            pixel_val = get_sin_val(target_width, pixel_coords(pixel_ind,1)*180/pi, horizontal_shift);
            stimuli_image(pixel_coords(pixel_ind,3),pixel_coords(pixel_ind,4)) = pixel_val*contrast +contrast_mod;
        end
    end
%     [min_angle,~] = find_min_angle(pixel_coords(pixel_ind,1:2), point_list);
%     point_val = stimuli_value(min_angle*180/pi,separation_angle,type);
%     stimuli(pixel_coords(pixel_ind,3),pixel_coords(pixel_ind,4)) = point_val;
end
% stimuli_image = stimuli_image.*contrast +128*contrast;
% [forward_py, forward_px] = sph2pixel([horizontal_shift/180*pi,0],[256,256],256*0.995);
% stimuli_image = insertMarker(stimuli_image,[forward_px, forward_py],'+','color','r','size',5);
% imshow(stimuli_image)
imf.filter_image_with_markings(stimuli_image,[-50/180*pi,0])
% imax = double(max(max(stimuli_image)));
% imin = double(min(min(stimuli_image(stimuli_image > 0))));
% mich_cont = (imax-imin)/(imax+imin)

function sin_val = get_sin_val(target_width,pixel_angle, horizontal_shift)
sine_period = (target_width/0.6667)*2; % Get period of the sine function from the FWHM target.
f = 1/sine_period/pi*180;
ang = pixel_angle - horizontal_shift;
ang_rad = ang/180*pi;

if ang < -sine_period*3/4 || ang > sine_period*3/4
    sin_val = 0;
elseif ang < -sine_period/4 || ang > sine_period/4
    sin_val = -1/2*cos(2*pi*f*ang_rad);
else
    sin_val = -cos(2*pi*f*ang_rad);
end
sin_val = sin_val + 1;
sin_val = sin_val/2;
sin_val = sin_val*256;
end
