# Supplementary material for: Modelling the visual world of a velvet worm
Source: PLoS Comput Biol. 2021 Jul 28;17(7):e1008808. doi: 10.1371/journal.pcbi.1008808 (PMC8363015; doi:10.1371/journal.pcbi.1008808)
Supplement: S1 Code — The complete code used for raytracing and filter creation. This includes functions for importation and manipulation of surfaces and volumes, spatial partitioning, creation of photoreceptor approximation, ray source creation, raytracing, absorption calculation, absorption analysis, absorption result visualization, image filter creation and image filtering. Source code can be found at https://github.com/mLjungholm/Raytrace.git. (ZIP) [file pcbi.1008808.s002.zip › code/stimuli/sph2pixel.m]

function [yi,xi] = sph2pixel(sphCord,imSize, diam)
% First find the angle theta betwen the vector OP and y-axis

[xp,yp,zp] = sph2cart(sphCord(1), sphCord(2),1);
% OP = [xp,yp,zp];
theta = acosd(dot([xp,yp,zp],[1,0,0]));

% Use theta to find the ri-radius
p = [-2.39756826754156e-05 0.0131523270675485 -0.00163513838631874];
    
ri = (p(1)*theta^2 + p(2)*theta + p(3))*diam/2;

% Find the rotation angle delta betwen OP and the xy-plane
if yp == 0 && zp == 0
    delta = 0;
else
% delta = acos(dot([0,yp,zp],[xp,yp,0])/(norm([0,yp,zp])*norm([xp,yp,0])));
delta = acos(dot([zp,yp],[0,1])/norm([yp,zp]));
end

xs = ri*cos(delta);
ys = ri*sin(delta);

center = zeros(1,2);
if mod(imSize(2),2)
    center(2) = imSize(2)/2 +0.5;
else
    center(2) = imSize(2)/2;
end

if mod(imSize(1),2)
    center(1) = imSize(1)/2 +0.5;
else
    center(1) = imSize(1)/2;
end

xi = round(center(2)+xs);
if sphCord(2) > 0
    yi = round(center(1)-ys);
else
    yi = round(center(1)+ys);
end
end
