# Supplementary material for: Modelling the visual world of a velvet worm
Source: PLoS Comput Biol. 2021 Jul 28;17(7):e1008808. doi: 10.1371/journal.pcbi.1008808 (PMC8363015; doi:10.1371/journal.pcbi.1008808)
Supplement: S1 Code — The complete code used for raytracing and filter creation. This includes functions for importation and manipulation of surfaces and volumes, spatial partitioning, creation of photoreceptor approximation, ray source creation, raytracing, absorption calculation, absorption analysis, absorption result visualization, image filter creation and image filtering. Source code can be found at https://github.com/mLjungholm/Raytrace.git. (ZIP) [file pcbi.1008808.s002.zip › code/stimuli/spherepoints.m]

% Code to generate roughly equaly spaced point on a sphere. 

% Badly comented
% Right now the coordinates ens up on the positive side of the x-axis
function [sphCord, numP] = spherepoints(sphereNumPoints, radius)

%N = 4000; % Number of points
N = sphereNumPoints;
%r = 1;  % Radius.
r = radius;


points = zeros(N,3);

Ncount = 0; % Counter.
a = 4*pi*r^2/N; 
d = sqrt(a);

M_theta = round(pi/d);
d_theta = pi/M_theta; 
d_phi = a/d_theta;

for m = 0:(M_theta-1)
    theta = pi*(m+0.5)/M_theta;
    M_phi = round(2*pi*sin(theta)/d_phi);
    for n = 0:(M_phi-1)
        phi = 2*pi*n/M_phi;
        points(Ncount+1,:) = [phi, theta, r];
        Ncount = Ncount +1;
    end
end


cartCord = zeros(1,3);
Pcount = 1;
% This part sorts points on the sphere to select points within a sertain
% range
for i=1:N
    theta = points(i,2);
    phi = points(i,1);
    r = points(i,3);
    x = r*sin(theta)*cos(phi);
    y = r*sin(theta)*sin(phi);
    z = r*cos(theta);
%     if (theta >= 10*pi/180 && theta <= 150*pi/180 && phi >= 0*pi/180 && phi <= 80*pi/180)
%         cartCord(Pcount,:) = [x,y,z];
%         Pcount = Pcount+1;
%     end
%     if (theta >= 10*pi/180 && theta <= 150*pi/180 && phi >= 280*pi/180 && phi <= 360*pi/180)
%         cartCord(Pcount,:) = [x,y,z];
%         Pcount = Pcount+1;
%     end
    if (theta >= 0.01*pi/180 && theta <= 180*pi/180 && phi >= 0*pi/180 && phi <= 90*pi/180)
        cartCord(Pcount,:) = [x,y,z];
        Pcount = Pcount+1;
    end
    if (theta >= 0.01*pi/180 && theta <= 180*pi/180 && phi >= 270*pi/180 && phi <= 360*pi/180)
        cartCord(Pcount,:) = [x,y,z];
        Pcount = Pcount+1;
    end
end

sphCordT = cartCord;
numP = size(sphCordT,1);
for i = 1:numP
    [az,el,r] = cart2sph(cartCord(i,1),cartCord(i,2),cartCord(i,3));
    sphCordT(i,:) = [az, el, r];
end
sphCord = sortrows(sphCordT,2);

plot3(cartCord(:,1),cartCord(:,2),cartCord(:,3),'.')
axis equal
end
