# Supplementary material for: Modelling the visual world of a velvet worm
Source: PLoS Comput Biol. 2021 Jul 28;17(7):e1008808. doi: 10.1371/journal.pcbi.1008808 (PMC8363015; doi:10.1371/journal.pcbi.1008808)
Supplement: S1 Code — The complete code used for raytracing and filter creation. This includes functions for importation and manipulation of surfaces and volumes, spatial partitioning, creation of photoreceptor approximation, ray source creation, raytracing, absorption calculation, absorption analysis, absorption result visualization, image filter creation and image filtering. Source code can be found at https://github.com/mLjungholm/Raytrace.git. (ZIP) [file pcbi.1008808.s002.zip › code/stimuli/sphere_points_2d_angular.m]

% This version of spherepoints uses a set angle or frequency to place
% points evenly spaced in longitudinal and latitudinal direction.

function [pc,d_theta,d_phi] = sphere_points_2d_angular(ang, radius, half_sphere ,plot)
% full = false;
% ang = 10; % Set the angular spacing.
ang_rad = 2*pi/360*ang; % Transform into radians.
N = round((4*pi)/ang_rad^2);
r = 1; % There is no point of the radius beeing anything but 1.

points = zeros(N,3); % Allocate a matrix for the coodrinates.
pc = zeros(N,3); % Cartesian coordinates.

Ncount = 0; % Counter.
a = 4*pi*r^2/N; 
d = sqrt(a);

M_theta = round(pi/d);
d_theta = pi/M_theta; 
d_phi = a/d_theta;

% pc = zeros(N,3);
for m = 0:(M_theta-1)
    theta = pi*(m+0.5)/M_theta;
    M_phi = round(2*pi*sin(theta)/d_phi);
    for n = 0:(M_phi-1)
        phi = 2*pi*n/M_phi;
        points(Ncount+1,:) = [phi, theta, r];
%         [x,y,z] = sph2cart(theta,phi,r);
        x = radius*sin(theta)*cos(phi);
        y = radius*sin(theta)*sin(phi);
        z = radius*cos(theta);
        pc(Ncount+1,:) = [x,y,z];
        Ncount = Ncount +1;
    end
end

d_phi = (a/d_theta)*180/pi;
d_theta = (pi/M_theta)*180/pi; 


if half_sphere
    inds = pc(:,1) < 0;
    pc = pc(inds,:);
end

if plot
    figure(1)
    scatter3(pc(:,1),pc(:,2),pc(:,3),'.')
    axis equal
end
end
