# Supplementary material for: Modelling the visual world of a velvet worm
Source: PLoS Comput Biol. 2021 Jul 28;17(7):e1008808. doi: 10.1371/journal.pcbi.1008808 (PMC8363015; doi:10.1371/journal.pcbi.1008808)
Supplement: S1 Code — The complete code used for raytracing and filter creation. This includes functions for importation and manipulation of surfaces and volumes, spatial partitioning, creation of photoreceptor approximation, ray source creation, raytracing, absorption calculation, absorption analysis, absorption result visualization, image filter creation and image filtering. Source code can be found at https://github.com/mLjungholm/Raytrace.git. (ZIP) [file pcbi.1008808.s002.zip › code/stimuli/sphere_points_hexagon.m]

% Octagon_Points creates a set of points on a sphere where the points are
% spaced att the center of hexagons fitted on the surface of the sphere.

% It is not mathematicly possible to fit only hexagons on a sphere [Euler's
% theorem]. It is however posible to fit hexagons onto the faces of a
% Platonic solid and project the hexagons onto a sphere. This will create a
% pentagon in each vertex (corner) of the triangles in the platonic solid.
% The solid that is the most spherical is the icosahedron (This will cause
% the least amount of warping of the hexagons) will requiere a total of 12
% pentagons in the hexagon sphere. 

% Since it is only possible to fit a certain number of hexagons evenly in
% each triangle; the angular spacing (Dihedral angle) is limited to a set series of numbers.
% The program will try to achieve as a close fit as possible to the input
% desirered cycles/deg. Note that verry low spatial frequincies will result
% in a high step between each allowed angle. 

% v1.0
% Written by: Mikael Ljungholm,  2019-01-17

function [point_list, angle_out] = sphere_points_hexagon(separation_deg, half_sphere, plot, type)

% Find the closet poisble number of hexagon divisions. 
dh_angle_in = separation_deg;
divs = round(63.4349/separation_deg)-1;
angle_out = 63.4349 /(divs + 1);

% dh_angle = 138.19 / (divs + 1); % Dihedral angle /  angle between nodal points.

% Define the points on the triangle.
tri_points = create_triangle(divs);
% Define the points and triangle vectors of the icosahedron
[ico_points, ico_triangs] = create_ico();

% Map all the points for each triangle on to the sphere.
point_list = zeros(size(tri_points,1)*20,3);
p_count = 1;
% for tri_ind = 1:20
for tri_ind = 1:20
    inds = ico_triangs(tri_ind,:);
    v1 = ico_points(inds(1),:);
    v2 = ico_points(inds(2),:);
    v3 = ico_points(inds(3),:);
    for p_ind = 1:size(tri_points,1)
        p = tri_points(p_ind,:);
        p3d = mapGridpoint2Sphere(p,v1,v2,v3);
        point_list(p_count,:) = p3d;
        p_count = p_count + 1;
    end
end
% point_list = sortrows(point_list);
point_list = uniquetol(point_list,10^(-4),'ByRows',true);

if half_sphere
    inds = point_list(:,1) >= 0;
    point_list = point_list(inds,:);
end

if plot
    figure(1)
    hold on
    axis equal
    scatter3(point_list(:,1),point_list(:,2),point_list(:,3),'.')
end

point_n = 10;
if point_n < size(point_list,1)
    point_n = size(point_list,1);
end

% This code used to test if the asigned angles where correct.
% min_angles = zeros(10,10);
% for ind1 = 1:10
%     temp_list = zeros(10,1);
%     for ind2 = 1:10
%         temp_list(ind2) = mydot(point_list(ind1+1,:),point_list(ind2+1,:));
%     end
%     min_angles(ind1,:) = sort(temp_list);
% end
% angle_out = median(sort(min_angles(:,2)));

switch type
    case 'cartesian'
        
    case 'spherical'
        new_list = zeros(size(point_list,1),2);
        for ind = 1:size(point_list,1)
            [az,el,r] = cart2sph(point_list(ind,1),point_list(ind,2),point_list(ind,3));
            new_list(ind,:) = [az,el];
        end
        point_list = new_list;
    otherwise
end

    % Function for creating the hexagon points on a triangle to be mapped
    % on the sphere. The riangle is deffined by [-1/2,0; 1/2,0;
    % 0,1/2*sqrt(3)].
    function tri_points = create_triangle(divs)
        base_triangle = [-1/2,0; 1/2,0; 0,1/2*sqrt(3)]; % Base triangle.
        nodal_baseP = 2 + divs; % Number of nodal basepoints.
        nodal_N = (divs+2)*(divs+3)/2; % Number of nodal points for one triangle surface. (Triangular numbers)

        % The vertex code can be used if the borders of the hexagons are of
        % interest and not only the centers.
        % vertex_baseP = 1 + divs; % Number of vertex basepoints.
        % vertex_N = (divs+1)*(divs+2)/2; % Number of vertex points in one triangle surface.
        % vertex_inds = reshape([1:(vertex_N*4)],[],4); % List of vertex indices.
        % vertex_points = zeros(vertex_N*4,2); % List of vertex points.

        tri_points = zeros(nodal_N,2);   % List of nodal points.
        dx_spacing = (base_triangle(2,1) - base_triangle(1,1)) / (divs + 1);
        dy_spacing = (base_triangle(3,2) - base_triangle(1,2)) / (divs + 1);
        
        % Assign coordinates to the nodal points.
        h = 0;
        y = base_triangle(1,2); x = base_triangle(1,1);
        n = 1;
        for ind = 1:nodal_baseP
            for j = 1:(nodal_baseP-h)
                tri_points(n,:) = [x,y];
                x = x + dx_spacing;
                n = n + 1;
            end
            h = h + 1;
            x = base_triangle(1,1) + (dx_spacing / 2)*ind;
            y = y + dy_spacing;
        end
    end

    % Creating the coordinates for the icosahedron.
    function [ico_points, ico_triangs] = create_ico()
        s = 2/sqrt(5);
        c = 1/sqrt(5);
        top_points = zeros(5,3);
        for ind = 0:4
            top_points(ind+1,:) = [s*cos(ind*2*pi/5), s*sin(ind*2*pi/5), c];
        end
        bottom_points = top_points.*[-1,1,-1];
        ico_points = [ [0,0,1]; top_points; [0,0,-1]; bottom_points];
        
        ico_triangs = zeros(20,3);
        for ind = 1:5
            ico_triangs(ind,:) = [1,ind+1,mod(ind,5)+2];
            ico_triangs(ind+5,:) = [7,ind+7,mod((ind),5)+8];
            ico_triangs(ind+10,:) = [ind+1,mod((ind),5)+2,mod((8-ind),5)+8];
            ico_triangs(ind+15,:) = [ind+1,mod((8-ind),5)+8,mod((9-ind),5)+8];
        end
    end

    % Converitng ponts on the triangle [-1/2,0; 1/2,0; 0,1/2*sqrt(3)] to
    % barycentric coordinates.
    function [l1,l2,l3] = barycentric_coords(p)
        x = p(1);
        y = p(2);
        l3 = y.*2/sqrt(3); % l3*sqrt(3)/2 = y
        l2 = x + 0.5*(1 - l3); % 0.5*(l2 - l1) = x
        l1 = 1 - l2 - l3; % l1 + l2 + l3 = 1
    end

    % Mapping the trianhgle points onto the sphere
    function out = mapGridpoint2Sphere(p,s1,s2,s3)
        [l1,l2,l3] = barycentric_coords(p);
        if norm(l3-1) < 1e-10
            out = s3;
            return;
        end
        l2s = l2/(l1+l2);
        p12 = my_slerp(s1,s2,l2s);
        out = my_slerp(p12,s3,l3);
    end

    % Spherical linear interpolation
    function map = my_slerp(p0,p1,t)
        ang0_cos = dot(p0,p1)/dot(p0,p0);
        ang0_sin = sqrt(1 - ang0_cos*ang0_cos);
        ang0 = atan2(ang0_sin,ang0_cos);
        l0 = sin((1-t)*ang0);
        l1 = sin(t*ang0);
        map = (l0.*p0 + l1.*p1)./ang0_sin;
    end

function val = mydot(v,u)
    if u(1) == v(1) && u(2) == v(2) && u(3) == v(3)
        val = 0;
    else
        av = sqrt(v(1)^2 + v(2)^2 + v(3)^2);
        au = sqrt(u(1)^2 + u(2)^2 + u(3)^2);
        d1 = v(1)*u(1) + v(2)*u(2) + v(3)*u(3);
        d2 = d1/(av*au);
        val = acosd(d2);
    end
end

end
