# Supplementary material for: Modelling the visual world of a velvet worm
Source: PLoS Comput Biol. 2021 Jul 28;17(7):e1008808. doi: 10.1371/journal.pcbi.1008808 (PMC8363015; doi:10.1371/journal.pcbi.1008808)
Supplement: S1 Code — The complete code used for raytracing and filter creation. This includes functions for importation and manipulation of surfaces and volumes, spatial partitioning, creation of photoreceptor approximation, ray source creation, raytracing, absorption calculation, absorption analysis, absorption result visualization, image filter creation and image filtering. Source code can be found at https://github.com/mLjungholm/Raytrace.git. (ZIP) [file pcbi.1008808.s002.zip › code/stimuli/stimuli_script.m]

% Script for creating stimuli pattern.
% test
image_size = 512;
radOr = (3937-48)/4032;
diam = round(image_size*radOr);

[az,el] = pixel2sph([125,50],[image_size,image_size],diam);
% [az,el].*180/pi;
[x,y,z] = sph2cart(az,el,50);
figure(1)
hold on
axis equal
% plot3([0;50],[0;0],[0;0],'r')
quiver3(0,0,0,50,0,0,'r')
quiver3(0,0,0,0,50,0,'b')
quiver3(0,0,0,0,0,50,'g')
plot3(-x,y,z,'o')
grid on

%%
% figure(1)
a_in = 1/0.11;
[point_list, cycles_out] = sphere_points_hexagon(a_in, 1, 0, 'spherical');
a_out = 1/cycles_out
% a_out_control = acosd(dot(point_list(1,:),point_list(2,:)));


% a_out_control = zeros(size(point_list,1),1);
% for point_ind_1 = 1:size(point_list,1)
%     temp_list = zeros(1,size(point_list,1));
%     for point_ind_2 = 1:size(point_list,1)
%         temp_list(point_ind_2) = acosd(dot(point_list(point_ind_1,:),point_list(point_ind_2,:)));
%     end
%     temp_list = sort(temp_list);
%     a_out_control(point_ind_1) = min(temp_list(2:end));
% end

%%

stimuli1 = create_stimuli_image('tophat', point_list, cycles_out, 256);
filename = strcat('C:\Users\Mikael\Dev\Ray_tracing\data\test_data\stimuli_images\tophat',num2str(a_out,'%.3f'),'.tiff');
imwrite(stimuli1,filename)
figure(1)
imshow(stimuli1)

stimuli2 = create_stimuli_image('cosine', point_list, cycles_out, 256);
figure(2)
imshow(stimuli2)
filename = strcat('C:\Users\Mikael\Dev\Ray_tracing\data\test_data\stimuli_images\cosine',num2str(a_out,'%.3f'),'.tiff');
imwrite(stimuli2,filename)
% figure(2)
% % stimuli = imcomplement(stimuli);
% imshow(stimuli)

%%
% filename = fprintnum2str(k,'%02d')
filename = strcat('stimuli_images\tophat',num2str(a_out,'%.3f'),'.tiff');
imwrite(stimuli,filename)


%%
function pixel_sph_coords = create_pixel_coord_list(image_size)
% Creating a list of the pixel2sph coordinates.
radOr = (3937-48)/4032;
diam = round(image_size*radOr);
pixel_sph_coords = zeros(image_size^2,4);
pixel_ind = 1;
for x_ind = 1:image_size
    for y_ind = 1:image_size
        [az,el] = pixel2sph([x_ind,y_ind],[image_size,image_size],diam);
        pixel_sph_coords(pixel_ind,:) = [az,el,x_ind,y_ind];
        pixel_ind = pixel_ind + 1;
    end
end
end


function stimuli = create_stimuli_image(type, point_list, separation_angle, image_size)
% Function for creation of a dotted 3d stimmulus pattern with a fishey
% projection.
pixel_coords = create_pixel_coord_list(image_size);
stimuli = zeros(image_size);
for pixel_ind = 1:image_size^2
%     if pixel_coords(pixel_ind,1) == 0 || pixel_coords(pixel_ind,2) == 0
    if isnan(pixel_coords(pixel_ind,1))
        continue;
    end
    [min_angle,point_index] = find_min_angle(pixel_coords(pixel_ind,1:2), point_list);
    point_val = stimuli_value(min_angle*180/pi,separation_angle,type);
    stimuli(pixel_coords(pixel_ind,3),pixel_coords(pixel_ind,4)) = 1-point_val;
end

end
