# Supplementary material for: Modelling the visual world of a velvet worm
Source: PLoS Comput Biol. 2021 Jul 28;17(7):e1008808. doi: 10.1371/journal.pcbi.1008808 (PMC8363015; doi:10.1371/journal.pcbi.1008808)
Supplement: S1 Code — The complete code used for raytracing and filter creation. This includes functions for importation and manipulation of surfaces and volumes, spatial partitioning, creation of photoreceptor approximation, ray source creation, raytracing, absorption calculation, absorption analysis, absorption result visualization, image filter creation and image filtering. Source code can be found at https://github.com/mLjungholm/Raytrace.git. (ZIP) [file pcbi.1008808.s002.zip › code/Surf_obj.m]

classdef Surf_obj < handle
    % Surface object
    %
    % Pre OcTree creation object. Used for visualization and measuring
    % berfore OcTree creation. 
    
    properties
        v;
        f;
        n;
        name;
        numIntersections;
        nIndexOutside;
        nIndexInside;
        maxVertDist;
        center;
        centroid;
        v_count;
        f_count;
    end
    
    methods
        function this = Surf_obj()
            [FileName,PathName] = uigetfile('*.stl','Select surfaces to load');
            filename = strcat(PathName,FileName);
            [v, f, n] = Stlread(filename);
            
            % find uniqe vertex points
            vNew = unique(v,'rows');
            faceNums = size(f,1);
            fNew = zeros(faceNums,3);
            
            for i = 1:faceNums
                vVal = [v(f(i,1),:);v(f(i,2),:);v(f(i,3),:)];
                newInd = zeros(1,3);
                newInd(1) = find(ismember(vNew,vVal(1,:),'rows'));
                newInd(2) = find(ismember(vNew,vVal(2,:),'rows'));
                newInd(3) = find(ismember(vNew,vVal(3,:),'rows'));
                fNew(i,:) = newInd;
            end
            this.v = vNew;
            this.f = fNew;
            this.v_count = size(vNew,1);
            this.f_count = faceNums;
            for i = 1:faceNums
                n(i) = n(i)./norm(n(i));
            end
            this.n = n;
            this.name = FileName(1:end-4);
        end
        
        function remakeN(this)
            for i = 1:size(this.f,1)
                u = this.v(this.f(i,2),:)-this.v(this.f(i,1),:);
                w = this.v(this.f(i,3),:)-this.v(this.f(i,1),:);
                nt = [(u(2)*w(3) - u(3)*w(2)) (u(3)*w(1) - u(1)*w(3)) (u(1)*w(2) - u(2)*w(1))];
                nt = nt./sqrt(nt(1)^2 + nt(2)^2 + nt(3)^2);
                this.n(i,:) = nt;
            end
        end
        function plot(this,figureNr,color)
            figure(figureNr)
            hold on
            axis equal
            trisurf(this.f,this.v(:,1),this.v(:,2),this.v(:,3),'Facecolor',color,'FaceAlpha',0.1,'EdgeAlpha',0.3)
            axis equal
        end
        function plot_val(this,figureNr,val)
            figure(figureNr)
            hold on
            axis equal
            trisurf(this.f,this.v(:,1),this.v(:,2),this.v(:,3),ones(size(this.f,1),1).*val,'FaceAlpha',0.3,'EdgeAlpha',0.2)
            axis equal
        end
        function plot_centers(this, figureNr)
            figure(figureNr)
            plot3(this.centroid(1),this.centroid(2),this.centroid(3),'ro')
            plot3(this.center(1),this.center(2),this.center(3),'go')
        end
        function plot_normals(this,figureNr,length)
            figure(figureNr)
            hold on
            for i = 1:size(this.n,1)
                op = this.v(this.f(i,1),:);
%                 tline = [op; op + this.n.*length];
                quiver3(op(1),op(2),op(3),this.n(i,1),this.n(i,2),this.n(i,3),length);
%                 quiver3(tline(:,1),tline(:,2),tline(:,3),'r--')
            end
        end
        function plot_triangles(this,tri_list)
            faces = zeros(size(tri_list,2),3);
            for i = 1:size(tri_list,2)
                faces(i,:) = this.f(tri_list(i),:);
            end
            trisurf(faces,this.v(:,1),this.v(:,2),this.v(:,3),'Facecolor','b','FaceAlpha',0.1,'EdgeAlpha',0.3)
        end
        
        function rotate(this, xyz, point, angle)
            % Function that rotates the surface around an axis and point in
            % space. 
            if xyz == 'x'
                R = [1 0 0; 0 cosd(angle) -sind(angle); 0 sind(angle) cosd(angle)];          
            elseif xyz == 'y'
                R = [cosd(angle) 0 sind(angle); 0 1 0; -sind(angle) 0 cosd(angle)];
            elseif xyz == 'z'
                R = [cosd(angle) -sind(angle) 0; sind(angle) cosd(angle) 0; 0 0 1];
            else
                disp('Error: not valid axis ');
                return;
            end
            this.v = bsxfun(@minus,this.v,point);
            this.v = this.v*R;
            this.v = bsxfun(@plus,this.v,point);
            this.n = this.n*R;          
        end
        
        function ScaleSurf(this, scaling)
            this.v = this.v.*scaling;
        end
        function move(this, vector)
            this.v = bsxfun(@plus,this.v,vector);
        end
        
        function find_centroid(this)
            x = mean(this.v(:,1));
            y = mean(this.v(:,2));
            z = mean(this.v(:,3));
            this.centroid = [x y z];
        end
        
        function find_center(this)
            x = min(this.v(:,1))+(max(this.v(:,1))-min(this.v(:,1)))/2;
            y = min(this.v(:,2))+(max(this.v(:,2))-min(this.v(:,2)))/2;
            z = min(this.v(:,3))+(max(this.v(:,3))-min(this.v(:,3)))/2;
            this.center = [x y z];
        end
        
            function ray = TraceRays(this, ray)
                if isempty(this.maxVertDist)
                   disp('ERROR: Max vertex distance is not defined');
                   return;
                end
%                 if ray.terminated == 1
%                     return;
%                 end
            vertIndex = vertexReduction(this,ray);
            closest = -1;
            intersectFound = 0;
            closestSurfNum = 0;
            newPoint = [0 0 0];
            
            for i = 1:size(vertIndex,2)
                Tv0 = this.v(this.f(vertIndex(i),1),:);
                Tv1 = this.v(this.f(vertIndex(i),2),:);
                Tv2 = this.v(this.f(vertIndex(i),3),:);

                [I, intersects] = RayTriIntersect(Tv0,Tv1,Tv2, this.n(vertIndex(i),:),ray.v, ray.v0);
        
                if intersects == 1
                    if closest < 0 || norm(I-ray.v0) < closest
                        closest = norm(I-ray.v0);
                        newPoint = I;
                        intersectFound = 1;
                        closestSurfNum = vertIndex(i);
                    end
                end
            end
            if intersectFound == 1
        % Adds the new points to the path matrix
                ray.v0 = [ray.v0 ; newPoint];
                [ray.v, reflected] = Snell(ray.v, this.n(closestSurfNum,:),ray.n, this.nIndexInside);
%         if reflected == true && InternalReflections == 1
%             rays(ii).colour = 'b';
%         elseif reflected == true && InternalReflections == 0
%             rays(ii).terminated = 1;
%         end
        % ray now get the now index of refraction
                ray.n = this.nIndexOutside;
%         if surface.block == 1
%             rays(ii).terminated = 1;
%         end
%         if surface.countArea == 1;
%            rays(ii).counting = 1; 
%         end
            else
                ray.terminated = 1;
            end
            end
    end 
end
