# Supplementary material for: Modelling the visual world of a velvet worm
Source: PLoS Comput Biol. 2021 Jul 28;17(7):e1008808. doi: 10.1371/journal.pcbi.1008808 (PMC8363015; doi:10.1371/journal.pcbi.1008808)
Supplement: S1 Code — The complete code used for raytracing and filter creation. This includes functions for importation and manipulation of surfaces and volumes, spatial partitioning, creation of photoreceptor approximation, ray source creation, raytracing, absorption calculation, absorption analysis, absorption result visualization, image filter creation and image filtering. Source code can be found at https://github.com/mLjungholm/Raytrace.git. (ZIP) [file pcbi.1008808.s002.zip › code/Surf_tree.m]

classdef Surf_tree < handle
%   Space partition object for acellerated ray tracing. Object takes in
%   points and triangle faces from sufaces and subpartition space fot them.
    
%   Created by Mikael Ljungholm - 2016-04
%   Point partition algorithm is based on original code by Sven Holcombe
%   1.2     - 2016-04 Modified to encompas surface triangles.
%   1.3     - 2016-05 VoxTree traversal algorithm added.
%   1.4     - 2018-06 Added code for multiple surfaces/volumes


    properties
        octree_properties;
        surf_nums;
        
        points;
        point_surf_index;
        point_bins;
        num_pts;
        
        faces;
        face_surf_index;
        face_n;
        face_count;
        
        surf_refract_index;
        surface_blocking;
        surf_p_count;
        surf_f_count;
        
        bin_count;
        bin_boundaries;
        bin_depths;
        bin_parents;
        bin_childs;
        bin_capacity = 3;
        
        bin_triangles;
        temp_tri_face_index;
        
        refract_order;
        surf_absorbing;
%         surface_absorbing
    end
    
    methods
        function this = Surf_tree(varargin)
            % This is the OcTree header line  
            this.surf_nums = nargin;
            tmp_p = cell(nargin,1);            %   points
            tmp_psi = cell(nargin,1);          %   point_surf_index
            tmp_spc = zeros(nargin,1,'uint16');%   surface_point_count
            tmp_f = cell(nargin,1);            %   faces
            tmp_fsi = cell(nargin,1);          %   face_surf_index
            tmp_sfc = zeros(nargin,1,'uint16');%   surface_face_count
            tmp_fn = cell(nargin,1);           %   surface normals
                       
            for i = 1:nargin
                tmp_p{i} = single(varargin{i}.v);               % store points form all surfaces in cell
                tmp_spc(i) = varargin{i}.v_count;               % Number of points for every surface
                tmp_psi{i} =  uint16(ones(tmp_spc(i),1)*i);     % Surface index for each point.
                
                tmp_f{i} = uint16(varargin{i}.f);               % Sorce faces in arrays
                tmp_sfc(i) = varargin{i}.f_count;               % Number of faces for each surface
                tmp_fsi{i} = uint16(ones(tmp_sfc(i),1)*i);      % Surface index for each face
                
                tmp_fn{i} = single(varargin{i}.n);
            end
                        
            % Modify the face indicies to the new point list
            p_count = tmp_spc(1);
            for i = 2:nargin
                tmp_f{i} = tmp_f{i} + p_count;
                p_count = p_count + tmp_spc(i);
            end
            
            % Store values
            this.points = cell2mat(tmp_p);
            this.faces = cell2mat(tmp_f);
            this.point_surf_index = cell2mat(tmp_psi);
            this.face_surf_index = cell2mat(tmp_fsi);
            this.surf_p_count = tmp_spc;
            this.surf_f_count = tmp_sfc;
            this.num_pts = sum(tmp_spc);
            this.face_n = cell2mat(tmp_fn);
            this.face_count = sum(tmp_sfc);

            % Initialise a single bin surrounding all given points
            this.bin_boundaries = [min(this.points,[],1) max(this.points,[],1)];
            this.point_bins = ones(this.num_pts,1,'uint16'); % All points start beloning to bin #1
            this.bin_depths = uint16(0); % Bin depth starts at 0
            this.bin_parents(1) = uint16(0); % Bin #1 hass no parent
            this.bin_count = uint16(1);
                        
            % Start dividing!
            this.preallocate_space;
            this.divide(1);
            this.deallocate_space;
            this.mk_childs;
            this.bin_parents = uint16(this.bin_parents);
            this.mk_tri_bin;
%             this.big_bin;
            
        end
        
        % MATLAB performs better if arrays that grow are initialised,
        % rather than grown during a loop. These two functions do just that
        % before and after the identification of new bins.
        function preallocate_space(this)
            num_bins = ceil(2*this.num_pts/this.bin_capacity);
            this.bin_depths(num_bins) = 0; % All bins start att 0
            this.bin_parents(num_bins) = 0;   % all binns belong to #0
            this.bin_boundaries(num_bins,1) = 0;  % all bins have boundary 0
            this.bin_childs(num_bins) = 0;  % No lower bins
        end
        function deallocate_space(this)
            this.bin_depths(this.bin_count+1:end) = [];
            this.bin_parents(this.bin_count+1:end) = [];
            this.bin_boundaries(this.bin_count+1:end,:) = [];
        end
        function divide(this, starting_bins)
            % Loop over each bin we will consider for division
            for i = 1:length(starting_bins)
                bin_no = starting_bins(i);
                % Prevent dividing beyond the maximum depth
%                 if this.BinDepths(binNo)+1 >= this.Properties.maxDepth
%                     continue;
%                 end
                
                % Prevent dividing beyond a minimum size                
%                 thisBounds = this.bin_boundaries(binNo,:);
%                 binEdgeSize = diff(thisBounds([1:3;4:6]));
%                 minEdgeSize = min(binEdgeSize);
%                 maxEdgeSize = max(binEdgeSize);
%                 if minEdgeSize < this.Properties.minSize
%                     continue;
%                 end
                
                % There are two conditions under which we should divide
                % this bin. 1: It's bigger than maxSize. 2: It contains
                % more points than binCapacity.
                old_count = this.bin_count;
                if nnz(this.point_bins == bin_no) > this.bin_capacity
                    this.divide_bin(bin_no);
                    this.divide(old_count+1:this.bin_count);
                    continue;
                end
%                 if maxEdgeSize>this.Properties.maxSize
%                     this.divideBin(bin_no);
%                     this.divide(old_count+1:this.bin_count);
%                     continue;
%                 end
            end
        end
        
        function divide_bin(this,bin_no)
            % Gather the new points (a bit more efficient to copy once)
            binPtMask = this.point_bins==bin_no;
            thisBinsPoints = this.points(binPtMask,:);
            
            % Get the old corner points and the new division point
            oldMin = this.bin_boundaries(bin_no,1:3);
            oldMax = this.bin_boundaries(bin_no,4:6);
%             if strcmp('weighted',this.Properties.style) && any(binPtMask)
%                 newDiv = mean(thisBinsPoints,1);
% else
                newDiv = mean([oldMin; oldMax], 1);
%             end
            
            % Build the new boundaries of our 8 subdivisions
            minMidMax = [oldMin newDiv oldMax];
            newBounds = minMidMax([...
                1 2 3 4 5 6;
                1 2 6 4 5 9;
                1 5 3 4 8 6;
                1 5 6 4 8 9;
                4 2 3 7 5 6;
                4 2 6 7 5 9;
                4 5 3 7 8 6;
                4 5 6 7 8 9]);
            
            % Determine to which of these 8 bins each current point belongs
            binMap = cat(3,[0 0 0],[0 0 1],[0 1 0],[0 1 1],...
                [1 0 0],[1 0 1],[1 1 0],[1 1 1]);
            gtMask = bsxfun(@gt, thisBinsPoints, newDiv);
            [~,binAssignment] = max(all(bsxfun(@eq,gtMask,binMap),2),[],3);
            % [~, binAssignment] = ismember(gtMask,binMap,'rows'); % A little slower than above.
            
            % Make the new bins and reassign old points to them
            newBinInds = this.bin_count+1:this.bin_count+8;
            this.bin_boundaries(newBinInds,:) = newBounds;
            this.bin_depths(newBinInds) = this.bin_depths(bin_no)+1;
            this.bin_parents(newBinInds) = bin_no;
            this.point_bins(binPtMask) = newBinInds(binAssignment);
            this.bin_count = this.bin_count + 8;
        end
        
        
        function binNos = query(this, newPts, queryDepth)
            % Get the OcTree bins that new query points belong to.
            %
            % BINS = OT.query(NEWPTS) searches the OcTree object OT and
            % returns an N-by-1 vector of BINS giving the bin index in
            % which each of the N points in NEWPTS is contained. For any
            % query points outside all bins in OT, the index -1 is
            % returned.
            %
            % BINS = OT.query(NEWPTS,DEPTH) restricts the search to DEPTH
            % levels in the OT bin tree. Note that the first bin
            % (containing all other bins in OT) has DEPTH = 1.

            if nargin<3
                queryDepth = max(this.bin_depths);
            end
            
            numPts = size(newPts,1);
            newPts = permute(newPts,[3 2 1]);
            binNos = ones(numPts,1)*-1;
                        
            bin_children = arrayfun(@(i)find(this.bin_parents==i),1:this.bin_count,'Un',0)';
            binIsLeaf = cellfun(@isempty, bin_children);
            ptQuery_recurse(1:numPts, this.bin_parents==0, 0)
            
            function ptQuery_recurse(newIndsToCheck_, binsToCheck, depth)
                % Build a list of all points that fall within one of the
                % bins to be checked, and the list of which point falls in
                % which bin.
                boundsToCheck = this.bin_boundaries(binsToCheck,:);
                [ptInBounds, subBinNo] = max(all(...
                    bsxfun(@ge, newPts(:,:,newIndsToCheck_), boundsToCheck(:,1:3)) & ...
                    bsxfun(@le, newPts(:,:,newIndsToCheck_), boundsToCheck(:,4:6))...
                    ,2),[],1);
            
                if ~all(ptInBounds)
                    % Special case usually when depth=0, where a point may
                    % fall outside the bins entirely. This should only
                    % happen once so let's fix it once and let subsequent
                    % code rely on all points being in bounds
                    binNos(newIndsToCheck_(~ptInBounds)) = -1;
                    newIndsToCheck_(~ptInBounds) = [];
                    subBinNo(~ptInBounds) = [];
                end
                binNosToAssign = binsToCheck(subBinNo);
                newIndsToAssign = newIndsToCheck_;
                binNos(newIndsToAssign) = binNosToAssign;
                
                % Allow a free exit when we reach a certain depth
                if depth>=queryDepth
                    return;
                end
                
                % Otherwise, for all of the points we just placed into
                % bins, check which of the children of those bins those
                % same points fall into
                [unqBinNos, ~, unqGrpNos] = unique(binNosToAssign);
                for i = 1:length(unqBinNos)
                    thisPtMask = unqGrpNos==i;
                    if ~binIsLeaf(unqBinNos(i))
                        ptQuery_recurse(newIndsToCheck_(thisPtMask), bin_children{unqBinNos(i)}, depth+1)
                    end
                end
                
            end
        end
        function plot_bin(this,bin_index)
            hold on;
            binMinMax = this.bin_boundaries(bin_index,:);
            pts = cat(1, binMinMax([...
                1 2 3; 4 2 3; 4 5 3; 1 5 3; 1 2 3;...
                1 2 6; 4 2 6; 4 5 6; 1 5 6; 1 2 6; 1 2 3]),...
                nan(1,3), binMinMax([4 2 3; 4 2 6]),...
                nan(1,3), binMinMax([4 5 3; 4 5 6]),...
                nan(1,3), binMinMax([1 5 3; 1 5 6]));
            plot3(pts(:,1),pts(:,2),pts(:,3),'r');
        end
        
        function h = plot(this,varargin)
            % OcTree.plot plots bin bounding boxes of an OcTree object
            %
            % H = OT.plot('name',value,...) allows you to specify any
            % properties of the bounding box lines that you would normally
            % supply to a plot(...,'name',value) command, and returns plot
            % object handles (one per bin) to H.
            hold on;
            h = zeros(this.bin_count,1);
            for i = 1:this.bin_count
                binMinMax = this.bin_boundaries(i,:);
                pts = cat(1, binMinMax([...
                    1 2 3; 4 2 3; 4 5 3; 1 5 3; 1 2 3;...
                    1 2 6; 4 2 6; 4 5 6; 1 5 6; 1 2 6; 1 2 3]),...
                    nan(1,3), binMinMax([4 2 3; 4 2 6]),...
                    nan(1,3), binMinMax([4 5 3; 4 5 6]),...
                    nan(1,3), binMinMax([1 5 3; 1 5 6]));
                h(i) = plot3(pts(:,1),pts(:,2),pts(:,3),varargin{:});
            end
        end
        function plot_surface(this,surface)
            figure(1)
            hold on
            axis equal
            n = surface;
            if isequal(surface,'all')
                n = 1:this.surf_nums;
            end
            for i = 1:size(n,2)
%                 rind = find(this.face_surf_index == i);
                tf = this.faces(this.face_surf_index == n(i),:);
                trisurf(tf,this.points(:,1),this.points(:,2),this.points(:,3),'Facecolor','b','FaceAlpha',0.1,'EdgeAlpha',0.3)
            end
        end     
        function plot_tri(this,tri_list)
            tf = this.faces(tri_list,:);
            %             for i = 1:size(n,2)
            %                 rind = find(this.face_surf_index == i);
            %                 tf = this.faces(this.face_surf_index == n(i),:);
            trisurf(tf,this.points(:,1),this.points(:,2),this.points(:,3),'Facecolor','r','FaceAlpha',0.1,'EdgeAlpha',0.3)
            %             end
        end
        function h = plot3(this,varargin)
            % OcTree.plot plots bin bounding boxes of an OcTree
            %
            % See also OcTree.plot
            h = this.plot(varargin{:});
        end
        
        function mk_childs(this)
            % creates a matrix indicating what if any binns are contained
            % in the current bin.
            tempChild = zeros(8,this.bin_count,'uint16');
            for i = 2:this.bin_count
                binNo = this.bin_parents(i);
                check = true;
                n = 1;
                while check
                    if tempChild(n,binNo) == 0
                        tempChild(n,binNo) = i;
                        break;
                    else
                        n = n +1;
                        if n == 9
                            break;
                        end
                    end
                end
            end
            this.bin_childs = tempChild;
        end
        
        function mk_tri_bin(this)
%             tempvar = arrayfun(@this.find_tri_bins,this.faces(:,1),this.faces(:,2),this.faces(:,3),'UniformOutput',false);
            this.temp_tri_face_index = cell2mat(arrayfun(@this.find_tri_bins,this.faces(:,1),this.faces(:,2),this.faces(:,3),'UniformOutput',false));
%             ttemp = arrayfun(@this.match_bin_with_tri,1:this.bin_count,'UniformOutput',false);
            this.bin_triangles = cell2mat(arrayfun(@this.match_bin_with_tri,1:this.bin_count,'UniformOutput',false));
            
%             this.bin_triangles = cell2mat(ttemp);
            this.temp_tri_face_index = [];
        end
        
        
        function found_list = find_tri_bins(this, face_ind1,face_ind2,face_ind3)
            % Function loops though all bins and checks if current
            % face/triangle matches
            found_list = uint16(zeros(1,this.bin_count));   % List of matched bins
            exclude_list = found_list;                      % List of bins known to miss
            current_bin = 2;                                % Index of current bin to test

            
            tri_vert = [this.points(face_ind1,:); 
                        this.points(face_ind2,:);
                        this.points(face_ind3,:)];
%             tri_vert = [this.point(this.face(face_ind,1),:); 
%                         this.point(this.face(face_ind,2),:);
%                         this.point(this.face(face_ind,3),:)];
            
            while current_bin <= this.bin_count
                % jump over aldready excluded bins
                if exclude_list(current_bin)
                    current_bin = current_bin + 1;
                    continue;
                end
                
%                 box_edges = this.bin_boundaries(current_bin,:); Not using
%                 this variable
                % Check if the current bin is a bottom bin.
                if nnz(this.bin_childs(:,current_bin))
                    % If it is a parent bin. check only bounding box
                    overlap = 1;
                    sort_tri = sort(tri_vert);
                    if sort_tri(1,1) > this.bin_boundaries(current_bin,4) || sort_tri(3,1) < this.bin_boundaries(current_bin,1)
                        overlap = 0;
                    elseif sort_tri(1,2) > this.bin_boundaries(current_bin,5) || sort_tri(3,2) < this.bin_boundaries(current_bin,2)
                        overlap = 0;
                    elseif sort_tri(1,3) > this.bin_boundaries(current_bin,6) || sort_tri(3,3) < this.bin_boundaries(current_bin,3)
                        overlap = 0;
                    end
                    
                    % If there is no overlap then add child bins to
                    % exclusion.
                    if ~overlap % cloud also use found_list for this. Ushure which is faster.
                        add_lower_bins(current_bin);
                        current_bin = current_bin + 1;
                        continue;
                    end 
                end
                
                % if it is a bottom bin -> do a full box_triangle_test.
                if ~nnz(this.bin_childs(:,current_bin))
                    found_list(current_bin) = BoxTriOverlap(this.bin_boundaries(current_bin,:), tri_vert);
                end
                current_bin = current_bin + 1;
            end
            
            % Function that itterates over all lower bins.
            function add_lower_bins(bin_no)
                lower_bin_list = this.bin_childs(:,bin_no);
                for i = 1:8
                    if nnz(this.bin_childs(:,lower_bin_list(i)))
                        add_lower_bins(lower_bin_list(i));
                    else
                        exclude_list(lower_bin_list(i)) = 1;
                    end
                end
            end
%             pad_list = uint16(zeros(10,1));
            temp_list = find(found_list);
            found_list = uint16(zeros(1,30));
            found_list(1:size(temp_list,2)) = temp_list;
        end
        function tri_list = match_bin_with_tri(this,bin_index)
            [row,~] = find(this.temp_tri_face_index == bin_index);
            tri_list = uint16(zeros(30,1));
            if ~isempty(row)
                tri_list(1:size(row,1)) = row;
            end
        end
        
    end
end


%    OcTree is used to create a tree data structure of bins containing 3D
%    points. Each bin may be recursively decomposed into 8 child bins.
%
%    OT = OcTree(PTS) creates an OcTree from an N-by-3 matrix of point
%    coordinates.
%
%    OT = OcTree(...,'PropertyName',VALUE,...) takes any of the following
%    property values:
%
%     binCapacity - Maximum number of points a bin may contain. If more
%                   points exist, the bin will be recursively subdivided.
%                   Defaults to ceil(numPts/10).
%     maxDepth    - Maximum number of times a bin may be subdivided.
%                   Defaults to INF.
%     maxSize     - Maximum size of a bin edge. If any dimension of a bin 
%                   exceeds maxSize, it will be recursively subdivided.
%                   Defaults to INF.
%     minSize     - Minimum size of a bin edge. Subdivision will stop after 
%                   any dimension of a bin gets smaller than minSize.
%                   Defaults to 1000*eps.
%
%    Example 1: Decompose 200 random points into bins of 20 points or less,
%             then display each bin with its points in a separate colour.
%        pts = (rand(200,3)-0.5).^2;
%        OT = OcTree(pts,'binCapacity',20);        
%        figure
%        boxH = OT.plot;
%        cols = lines(OT.bin_count);
%        doplot3 = @(p,varargin)plot3(p(:,1),p(:,2),p(:,3),varargin{:});
%        for i = 1:OT.bin_count
%            set(boxH(i),'Color',cols(i,:),'LineWidth', 1+OT.BinDepths(i))
%            doplot3(pts(OT.PointBins==i,:),'.','Color',cols(i,:))
%        end
%        axis image, view(3)
%
%
%
% OcTree methods:
%     shrink            - Shrink each bin to tightly encompass its children
%     query             - Ask which bins a new set of points belong to.
%     plot, plot3       - Plots bin bounding boxes to the current axes.
%
% OcTree properties:
%     Points            - The coordinate of points in the decomposition.
%     PointBins         - Indices of the bin that each point belongs to.
%     bin_count          - Total number of bins created.
%     bin_boundaries     - bin_count-by-6 [MIN MAX] coordinates of bin edges.
%     BinDepths         - The # of subdivisions to reach each bin.
%     bin_parents        - Indices of the bin that each bin belongs to.
%     Properties        - Name/Val pairs used for creation (see help above)
%     BinContent        - List of vetricis contained in each bin.
%     BinTri            - List of trianlge faces contained in each bin.
%     BinChilds         - List of child bins for each parent bin.
%     BinPrim           - List of primitives for each parent bin. 


% Possible additional info "BinContent" - idices of the points in each bin
