# Supplementary material for: Modelling the visual world of a velvet worm
Source: PLoS Comput Biol. 2021 Jul 28;17(7):e1008808. doi: 10.1371/journal.pcbi.1008808 (PMC8363015; doi:10.1371/journal.pcbi.1008808)
Supplement: S1 Code — The complete code used for raytracing and filter creation. This includes functions for importation and manipulation of surfaces and volumes, spatial partitioning, creation of photoreceptor approximation, ray source creation, raytracing, absorption calculation, absorption analysis, absorption result visualization, image filter creation and image filtering. Source code can be found at https://github.com/mLjungholm/Raytrace.git. (ZIP) [file pcbi.1008808.s002.zip › code/util/BoxTriOverlap.m]

function overlap = BoxTriOverlap(boxEgdes, triVert)
% If all tests are negative, then the triangle intersects the box.
overlap = 1;

tri2 = sort(triVert);
% xt = sort(triVert(:,1));
% yt = sort(triVert(:,2));
% zt = sort(triVert(:,3));

% if ~BBIntersection()
%     overlap = 0;
%     return;
% end
    if tri2(1,1) > boxEgdes(4) || tri2(3,1) < boxEgdes(1)
        overlap = 0;
        return;
    elseif tri2(1,2) > boxEgdes(5) || tri2(3,2) < boxEgdes(2)
        overlap = 0;
        return;
    elseif tri2(1,3) > boxEgdes(6) || tri2(3,3) < boxEgdes(3)
        overlap = 0;
        return;
    end


[c, hb] = BoxCenter();
v = zeros(3,3);
v(1,:) = SUB(triVert(1,:),c);
v(2,:) = SUB(triVert(2,:),c);
v(3,:) = SUB(triVert(3,:),c);

f = zeros(3,3);
f(1,:) = SUB(triVert(2,:),triVert(1,:));
f(2,:) = SUB(triVert(3,:),triVert(2,:));
f(3,:) = SUB(triVert(1,:),triVert(3,:));

% fex = norm(f(1,1));
% fey = norm(f(1,2));
% fez = norm(f(1,3));
fex = sqrt(f(1,1)^2);
fey = sqrt(f(1,2)^2);
fez = sqrt(f(1,3)^2);
if ~AxTestX01(f(1,3),f(1,2),fez,fey)
    overlap = 0;
    return;
elseif ~AxTestY02(f(1,3),f(1,1),fez,fex)
    overlap = 0;
    return;
elseif ~AxTestZ12(f(1,2),f(1,1),fey,fex)
    overlap = 0;
    return;
end

% fex = norm(f(2,1));
% fey = norm(f(2,2));
% fez = norm(f(2,3));
fex = sqrt(f(2,1)^2);
fey = sqrt(f(2,2)^2);
fez = sqrt(f(2,3)^2);
if ~AxTestX01(f(2,3),f(2,2),fez,fey)
    overlap = 0;
    return;
elseif ~AxTestY02(f(2,3),f(2,1),fez,fex)
    overlap = 0;
    return;
elseif ~AxTestZ0(f(2,2),f(2,1),fey,fex)
    overlap = 0;
    return;
end

% fex = norm(f(3,1));
% fey = norm(f(3,2));
% fez = norm(f(3,3));
fex = sqrt(f(3,1)^2);
fey = sqrt(f(3,2)^2);
fez = sqrt(f(3,3)^2);
if ~AxTestX2(f(3,3),f(3,2),fez,fey)
    overlap = 0;
    return;
elseif ~AxTestY1(f(3,3),f(3,1),fez,fex)
    overlap = 0;
    return;
elseif ~AxTestZ12(f(3,2),f(3,1),fey,fex)
    overlap = 0;
    return;
end


if ~planeBoxIntersect()
    overlap = 0;
    return
end


%%% X-Tests%%%%%%%%%%%%%%%%%%%%%%%%%%%%%%%%%%%%%%%%%%%%%%%%%%%%%
    function flag = AxTestX01(a,b,fa,fb)
        p0 = a*v(1,2) - b*v(1,3);			       	   
        p2 = a*v(3,2) - b*v(3,3);			       	   
        minp = min(p0,p2);
        maxp = max(p0,p2);
        rad = fa *hb(2) + fb * hb(3);   
        if minp > rad || maxp < -rad
            flag = 0;
            return;
        end
        flag = 1;
    end
    function flag = AxTestX2(a,b,fa,fb)
        p0 = a*v(1,2) - b*v(1,3);			       	   
        p1 = a*v(2,2) - b*v(2,3);			       	   
        minp = min(p0,p1);
        maxp = max(p0,p1);
        rad = fa * hb(2) + fb * hb(3);   
        if minp > rad || maxp < -rad
            flag = 0;
            return;
        end
        flag = 1;
    end
%%% Y-Tests%%%%%%%%%%%%%%%%%%%%%%%%%%%%%%%%%%%%%%%%%%%%%%%%%%%%%
    function flag = AxTestY02(a,b,fa,fb)
        p0 = -a*v(1,1) + b*v(1,3);			       	   
        p2 = -a*v(3,1) + b*v(3,3);			       	   
        minp = min(p0,p2);
        maxp = max(p0,p2);
        rad = fa * hb(1) + fb * hb(3);   
        if minp > rad || maxp < -rad
            flag = 0;
            return;
        end
        flag = 1;
    end
    function flag = AxTestY1(a,b,fa,fb)
        p0 = -a*v(1,1) + b*v(1,3);			       	   
        p1 = -a*v(2,1) + b*v(2,3);			       	   
        minp = min(p0,p1);
        maxp = max(p0,p1);
        rad = fa * hb(1) + fb * hb(3);   
        if minp > rad || maxp < -rad
            flag = 0;
            return;
        end
        flag = 1;
    end
%%% Z-Tests%%%%%%%%%%%%%%%%%%%%%%%%%%%%%%%%%%%%%%%%%%%%%%%%%%%%%
    function flag = AxTestZ12(a,b,fa,fb)
        p1 = a*v(2,1) - b*v(2,2);			       	   
        p2 = a*v(3,1) - b*v(3,2);			       	   
        minp = min(p1,p2);
        maxp = max(p1,p2);
        rad = fa * hb(1) + fb * hb(2);   
        if minp > rad || maxp < -rad
            flag = 0;
            return;
        end
        flag = 1;
    end
    function flag = AxTestZ0(a,b,fa,fb)
        p0 = a*v(1,1) - b*v(1,2);			       	   
        p1 = a*v(2,1) - b*v(2,2);			       	   
        minp = min(p0,p1);
        maxp = max(p0,p1);
        rad = fa * hb(1) + fb * hb(2);   
        if minp > rad || maxp < -rad
            flag = 0;
            return;
        end
        flag = 1;
    end

    function dest = SUB(p1,p2)
        dest = zeros(1,3);
        dest(1) = p1(1)-p2(1);
        dest(2) = p1(2)-p2(2);
        dest(3) = p1(3)-p2(3);
    end

    function [center, h] = BoxCenter()
        % Function for finding the box center and size.
        h = [(boxEgdes(4)-boxEgdes(1))/2, (boxEgdes(5)-boxEgdes(2))/2, (boxEgdes(6)-boxEgdes(3))/2];
        center = [boxEgdes(1)+h(1), boxEgdes(2)+h(2), boxEgdes(3)+h(3)];
    end

    function flag = BBIntersection()
        % Checks if the triangle boundary box intersects the Bin-box.
%         triXmin = min(triVert(:,1));
%         triYmin = min(triVert(:,2));
%         triZmin = min(triVert(:,3));
%         triXmax = max(triVert(:,1));
%         triYmax = max(triVert(:,2));
%         triZmax = max(triVert(:,3));
%         triXmin = xt(1);
%         triYmin = yt(1);
%         triZmin = zt(1);
%         triXmax = xt(3);
%         triYmax = yt(3);
%         triZmax = zt(3);

        
%         if triXmin > boxEgdes(4) || triXmax < boxEgdes(1)
%             flag = 0;
%             return;
%         elseif triYmin > boxEgdes(5) || triYmax < boxEgdes(2)
%             flag = 0;
%             return;
%         elseif triZmin > boxEgdes(6) || triZmax < boxEgdes(3)
%             flag = 0;
%             return;
%         else 
%             flag = 1;
%         end
        if tri2(1,1) > boxEgdes(4) || tri2(1,3) < boxEgdes(1)
            flag = 0;
            return;
        elseif tri2(2,1) > boxEgdes(5) || tri2(2,3) < boxEgdes(2)
            flag = 0;
            return;
        elseif tri2(3,1) > boxEgdes(6) || tri2(3,3) < boxEgdes(3)
            flag = 0;
            return;
        else 
            flag = 1;
        end
    end

    function flag = planeBoxIntersect()
        n = cross(f(1,:),f(2,:));
        vmin = zeros(1,3);
        vmax = zeros(1,3);
        for i = 1:3
            vert = v(1,i);
            if n(i) > 0
                vmin(i) = -hb(i) - vert;
                vmax(i) = hb(i) - vert;
            else
                vmin(i) = hb(i) - vert;
                vmax(i) = -hb(i) - vert;
            end 
        end
        if dot(n,vmin) > 0
            flag = 0;
            return;
        elseif dot(n,vmax) >= 0
            flag = 1;
            return
        end
        flag = 0;
    end
end
