# Supplementary material for: Modelling the visual world of a velvet worm
Source: PLoS Comput Biol. 2021 Jul 28;17(7):e1008808. doi: 10.1371/journal.pcbi.1008808 (PMC8363015; doi:10.1371/journal.pcbi.1008808)
Supplement: S1 Code — The complete code used for raytracing and filter creation. This includes functions for importation and manipulation of surfaces and volumes, spatial partitioning, creation of photoreceptor approximation, ray source creation, raytracing, absorption calculation, absorption analysis, absorption result visualization, image filter creation and image filtering. Source code can be found at https://github.com/mLjungholm/Raytrace.git. (ZIP) [file pcbi.1008808.s002.zip › code/util/CalculateCutoffFrequency.m]

function cf = CalculateCutoffFrequency(projactedImage,direction,showPlot)
% Function for calculating the cutoff frequency in the choosen direction

% direction = 0 -> azhimutal direction
% direction = 1 -> elevation direction
cf = 0;
I = projactedImage;
I(isnan(I)) = 0; % Fill all empty spots with zero

if isequal(direction, 'v')
    I = imrotate(I,90);
end

% Reshape image from spacial coordinates to angular coordinates in the
% azimuthal direction.... On second thought. This is better done before the
% image is extrapolated.


stepSize = 1; % Set stepsize for the x-sampling grid
If = fft2(I);
If = fftshift(abs(If));
% hX = round(size(I,2)/2);
% hY = round(size(I,1)/2);

maxVal = max(max(If));
[rowsOfMax, colsOfMax] = find(If == maxVal);


Ifl = If(uint8(rowsOfMax),:); 
% Ifl = Ifl(hX+1:end)./max(Ifl);
Ifl = Ifl(uint8(colsOfMax):end)./max(Ifl);
% f = (0:hX)/stepSize/size(I,2); % Determine frequency step
% f = (0:colsOfMax)/stepSize/size(I,2);
f = (0:colsOfMax)./stepSize;
f = f./size(f,2);

cf = findCf(f,Ifl);

if showPlot == 1


    figure(1)
    plot(If(uint8(rowsOfMax),:))
    title('fourier transform in x-direction')
    xlabel('sampling points')
    
    figure(2)
    plot(Ifl)
    title('fourier transform in x-direction')
%     xlabel('pi')
    
figure(3)
imagesc(I)
title('Projected absorption')

figure(4)
imagesc(If)
title('Forier transform image')

figure(5)
% plot(f(1:round(hX/2)),Ifl(1:round(hX/2)),'r')
plot(f(1:uint8(colsOfMax)/2).*2,Ifl(1:uint8(colsOfMax)/2),'r')
title('Foirer transorm in the azimuthal direction')
xlabel('cycles per deg')

    figure(6)
    [rowsOfMax, ~] = find(I == max(max(I)));
    plot(I(uint8(rowsOfMax),:))
    title('absorption function before fourier transform')

end

function Cf = findCf(xGrid,f)
halfMax = max(f)/2;
% oldf = f(1); newf = 0; oldx = xGrid(1); newx = 0;
for i = 2:size(f,2)
    newf = f(i);
    newx = xGrid(i);
    oldf = f(i-1); oldx = xGrid(i-1);
    if newf <= halfMax
        
        dy = abs(newf-oldf);
        a = (oldf-halfMax)/dy;
        Cf = oldx + (newx-oldx)*a;
        Cf = Cf*2;
% 
%         a = (newf-oldf)/(newx-oldx);
%         b = newf - (a*newx);
%         Cf = (halfMax - b)/a*2;
        return;
    else
        Cf = 0;
    end
end
disp('ERROR: no value found');
end

end
