# Supplementary material for: Modelling the visual world of a velvet worm
Source: PLoS Comput Biol. 2021 Jul 28;17(7):e1008808. doi: 10.1371/journal.pcbi.1008808 (PMC8363015; doi:10.1371/journal.pcbi.1008808)
Supplement: S1 Code — The complete code used for raytracing and filter creation. This includes functions for importation and manipulation of surfaces and volumes, spatial partitioning, creation of photoreceptor approximation, ray source creation, raytracing, absorption calculation, absorption analysis, absorption result visualization, image filter creation and image filtering. Source code can be found at https://github.com/mLjungholm/Raytrace.git. (ZIP) [file pcbi.1008808.s002.zip › code/util/from_old_version/filter2.m]

% This is a new try to create a TrueSim filter.

% Process order: Make a map (traceCords) of all sph-cords used to create the
% simmulation. Make a map (receptCords) for the coordinates of all the
% receptors. 

% Calibrate the pixel2sph func for relevant immage size. Make a 3d matix
% for the response of every pixel point. 

% Run an immage though the filter.


%% Making the traceCords and receptCords map

traceCords = round(sphcord(:,1:2).*1000);
traceCords = sortrows(traceCords,[2,1]);

receptCords = zeros(4063,3);
for i = 1:4063
    [az,el,r] = cart2sph(coneGrid(i).basep(1),coneGrid(i).basep(2),coneGrid(i).basep(3));
    receptCords(i,:) = [az,el,r];
end

receptCords = sortrows(receptCords,[2,1]);

receptCartCords = zeros(4063,3);
for ii = 1:4063
    [x,y,z] = sph2cart(receptCords(ii,1),receptCords(ii,2),receptCords(ii,3));
    receptCartCords(ii,:) = [x,y,z];
end

%% Calibrate the pixel2sph func

% [filename, path] = uigetfile('*');
% filePath = strcat(path,filename);
% I = imread(filePath);
% I = rgb2gray(I);   % Transform into gray-scale.

B=I;

% B = B(35:4792,:);
% B = B(:,745:5503);
B = imresize(B,[90 90]);
% B = imrotate(B,-90);

imshow(B)
axis equal
