# Supplementary material for: Modelling the visual world of a velvet worm
Source: PLoS Comput Biol. 2021 Jul 28;17(7):e1008808. doi: 10.1371/journal.pcbi.1008808 (PMC8363015; doi:10.1371/journal.pcbi.1008808)
Supplement: S1 Code — The complete code used for raytracing and filter creation. This includes functions for importation and manipulation of surfaces and volumes, spatial partitioning, creation of photoreceptor approximation, ray source creation, raytracing, absorption calculation, absorption analysis, absorption result visualization, image filter creation and image filtering. Source code can be found at https://github.com/mLjungholm/Raytrace.git. (ZIP) [file pcbi.1008808.s002.zip › code/util/from_old_version/filterv_v2.m]

% This script reads all abosorbed receptor grids and creates a matrix with
% an absorption value for each source coordinate [m x n] matrix.

% It also takes the names of the receptor grids to create a list of
% coordinates for the sources and receptors.

% The filter_v2_compliment script includes code for further visualization and
% analysis

%%  This part loads all receptor grids. It is verry time consuming. (run only if needed)

receptorNum = 4063;
sourceNum = 3900;
absorptionMat = zeros(sourceNum,receptorNum);

[filename, path] = uigetfile('*','MultiSelect','on');
fileNums = size(filename,2);
source_coordinates = zeros(fileNums,2);

h = waitbar(0,'Initializing waitbar...');
perc = 0;
step = 100/fileNums;

for j = 1:fileNums
    %     Load the receptor grid.
    
    rG = LoadFile(strcat(path, char(filename(j))),'coneGrid');
    for i = 1:receptorNum
        absorptionMat(j,i) = rG(i).absValue;
    end
    temp_name = filename{j};
    temp_coords = temp_name(11:end-4);
    temp_coords  = strsplit(temp_coords ,'Y');
    temp_coords_1  = str2num(temp_coords{1});
    temp_coords_2  = str2num(temp_coords{2});
    source_coordinates(j,:) = [temp_coords_2,temp_coords_1];
    
    perc = perc + step;
    tempPerc = round(perc);
    waitbar(tempPerc/100,h,sprintf('%d%% done...',tempPerc))
end

%% This converts the loaded coordinates into catreesian coordinates.

source_coords = zeros(3900,3);
for i = 1:3900
    sc = source_coordinates./1000;
    [x,y,z] = sph2cart(sc(i,1),sc(i,2),100);
    source_coords(i,:) = [x,y,-z].*(-1);
end

%% Collecting all coordinates for the receptors in one list
% This requiers you to load one receptor grid manualy.

receptor_Nr = 4063; % Number of receptors
receptor_coords = zeros(receptor_Nr,3); % Coordinate list for the receptors

for i = 1:receptor_Nr
    receptor_coords(i,:) = coneGrid(i).basep;
end

%% Visualization for the receptors and sources

figure(1)
hold on
scatter3(source_coords(:,1),source_coords(:,2),source_coords(:,3),'.')
scatter3(receptor_coords(:,1), receptor_coords(:,2), receptor_coords(:,3),'o')
axis equal
grid on
