# Supplementary material for: Modelling the visual world of a velvet worm
Source: PLoS Comput Biol. 2021 Jul 28;17(7):e1008808. doi: 10.1371/journal.pcbi.1008808 (PMC8363015; doi:10.1371/journal.pcbi.1008808)
Supplement: S1 Code — The complete code used for raytracing and filter creation. This includes functions for importation and manipulation of surfaces and volumes, spatial partitioning, creation of photoreceptor approximation, ray source creation, raytracing, absorption calculation, absorption analysis, absorption result visualization, image filter creation and image filtering. Source code can be found at https://github.com/mLjungholm/Raytrace.git. (ZIP) [file pcbi.1008808.s002.zip › code/util/from_old_version/filterv_v2_compliment.m]

%% Complimet analysis and vizualisation to the filter creation. 

% This part selects one source point and plots the absorption for that
% source on the back of the retina volume. It is usefull for visualization
% of the absorrption and determining directions.

% scN - source point index
% scN = 3687; % From below(model orientation). Or the forward (real world orientation)
% scN = 1; % Almoast straight
scN = 230; % Positive Y -> from Above (real world)
rcN = 2945; % rcN - receptor index

% Pots the response function of a source point onto the back of the retina.

% [Az, El] = meshgrid(-pi:0.01:pi,-pi:0.01:pi);
% [az,el,r] = cart2sph(receptor_coords(:,1),receptor_coords(:,2),receptor_coords(:,3));
% % interpolate nonuniformly spaced points
% C = griddata(az,el,abs_mat_2(:,scN),Az,El);
% R = griddata(az,el,r,Az,El);
% % convert to cart
% [x, y, z] = sph2cart(Az,El,R);

% Visualization
figure(2)
hold on
% colormap(inferno)
axis equal on vis3d
% surface(x,y,z,C,'edgealpha',0.05)
% plot3(source_coords(scN,1),source_coords(scN,2),source_coords(scN,3),'+')
scatter3(receptor_coords(:,1), receptor_coords(:,2), receptor_coords(:,3),'.')
plot3(receptor_coords(rcN,1),receptor_coords(rcN,2),receptor_coords(rcN,3),'o')

%% This part creates angular response maps for individual photoreceptors.

% rcN = 3939; % Receptor index. (Back of retina)
% rcN = 4041; % central
% rcN = 251; % central down (looking upp)
% rcN = 291; % central upp (looking down)
rcN = 2777; % central back (looking forward)

%Convert the radians of the sources to angular for eayy visualization.
[az,el,r] = cart2sph(-source_coords(:,1),source_coords(:,2),-source_coords(:,3));
source_angular = [az,el].*180/pi;

[aza,ela] = meshgrid(-100:0.2:100, -100:0.2:100); % Create a grid that spanns the whole field.
C = griddata(source_angular(:,1),source_angular(:,2),abs_mat_2(rcN,:),aza,ela); % Interpolate the data points onto the grid.
C = imrotate(C,90); % Rotate the image to compensate for the orientation of the 3d model of the eye.
C = flipud(C); % Flip the matrix since matlab plots images with inverted y axis
C(isnan(C)) = 0; % Remove all NaN values from the matrix. 

% Find the weighted center of the image
I = C./max(max(C)); % Normalize the image.
cutoff = 0.5; % Create a cutoff intensity value ( 50% in this case)
I(I < cutoff) = 0; % Remove values below cutoff.
range = [-100,100,-100,100]; % Define the range of the image (same as the meshgrid)
center_coords = find_weighted_centroid(I,0); % Get the weighted center coordinates (in pixels).
dx = (range(2)-range(1))/size(C,1); % Find the deg/pixel scale.
dy = (range(4)-range(3))/size(C,2);
center_coords(1) = (center_coords(1) + range(1))*dx; % Scale the coordinates
center_coords(2) = (center_coords(2) + range(3))*dy;

C = C./max(max(C));
C(250,500:650) = 0.7;
% Visualization.
figure(2)
colormap(inferno)
hold on
imagesc([-100 100],[-100 100],C)
% plot([500 150],[750 750],'w','LineWidth',8)
% plot(center_coords(1), center_coords(2), 'r+', 'LineWidth', 1, 'MarkerSize', 10);
xlabel('Horizontal angle [deg]')
ylabel('Elevation angle [deg]')
axis equal
xtickformat('degrees')
ytickformat('degrees')


%% Creating angular coordinates for the receptors

[az,el,] = cart2sph(receptor_coords(:,1),receptor_coords(:,2),receptor_coords(:,3));
receptor_angular = [az,el].*180/pi;

%% Creating a list of viewing directions for all the receptors.
% rcN = 3939; % Receptor index. (Back of retina)
% rcN = 4041; % central
% rcN = 251; % central down (looking upp)
% rcN = 291; % central upp (looking down)
% rcN = 2777; % central back (looking forward)
view_dir = zeros(4063,2);
for ind = 1:4063
    view_dir(ind,:) = find_view_direction(abs_mat_2(ind,:),source_angular,-100:1:100,-100:1:100);
end

%     view_dir(3,:) = find_view_direction(abs_mat_2(rcN,:),source_angular,-100:1:100,-100:1:100);

% Converting to carteesian coordinates
view_dir_cart = zeros(4063,3);
for ind = 1:4063
    [x,y,z] = sph2cart(view_dir(ind,1)/180*pi,view_dir(ind,2)/180*pi,100);
    view_dir_cart(ind,:) = [x,y,z];
end
%% Visualizatrion of the receptors, their direction and absorption function
% rcN = 3939; % Receptor index. (Back of retina)
rcN = 4041; % central
% rcN = 251; % central down (looking upp)
% rcN = 291; % central upp (looking down)
% rcN = 2777; % central back (looking forward)
% view_dir = find_view_direction(abs_mat_2(rcN,:),source_angular,-100:1:100,-100:1:100);
% [x,y,z] = sph2cart(view_dir(1)/180*pi,view_dir(2)/180*pi,100);
% view_dir = [x,y,z];


figure(1)
hold on
% scatter3(-view_dir_cart(:,1),view_dir_cart(:,2),view_dir_cart(:,3),'.b')
plot3(receptor_coords(:,1), receptor_coords(:,2), receptor_coords(:,3),'.g','MarkerSize', 1)
plot3(receptor_coords(rcN,1),receptor_coords(rcN,2),receptor_coords(rcN,3),'o','LineWidth', 2, 'MarkerSize', 10)
plot3(-view_dir_cart(rcN,1),view_dir_cart(rcN,2),view_dir_cart(rcN,3),'r*','LineWidth', 2, 'MarkerSize', 10)
% plot3(source_coords(:,1).*1.3,source_coords(:,2).*1.3,source_coords(:,3).*1.3,'.b','MarkerSize', 1)
plot3(-view_dir_cart(:,1),view_dir_cart(:,2),view_dir_cart(:,3),'.b','MarkerSize', 1)
axis equal 
grid on


[Az, El] = meshgrid(-pi:0.01:pi,-pi:0.01:pi);
[az,el,r] = cart2sph(-source_coords(:,1),source_coords(:,2),source_coords(:,3));
% interpolate nonuniformly spaced points
C = griddata(az,el,abs_mat_2(rcN,:)',Az,El);
R = griddata(az,el,r,Az,El);
% convert to cart
[x, y, z] = sph2cart(Az,El,R);

% Visualization
figure(2)
hold on
% colormap(inferno)
axis equal on vis3d
surface(-x,y,z,C,'edgealpha',0.05)
plot3(receptor_coords(:,1), receptor_coords(:,2), receptor_coords(:,3),'.g','MarkerSize', 4)
plot3(receptor_coords(rcN,1),receptor_coords(rcN,2),receptor_coords(rcN,3),'o','LineWidth', 2, 'MarkerSize', 10)
plot3(-view_dir_cart(rcN,1),view_dir_cart(rcN,2),view_dir_cart(rcN,3),'r*','LineWidth', 2, 'MarkerSize', 10)

%%  Testing the fishey projection on a few viewing directions.

% Original image size and new image size
iSizeOr = 4032;
radOr = (3937-48)/4032;
diamMod = radOr;
iSize = 512;

rcN = 4041; % central
% rcN = 251; % central down (looking upp)
% rcN = 291; % central upp (looking down)
% rcN = 2777; % central back (looking forward)

receptor_inds = [251,291,2777];
I = zeros(iSize,iSize);
pointList = zeros(3,2);

for ind = 3:3
     az = -view_dir(receptor_inds(ind),1)/180*pi;
     el = view_dir(receptor_inds(ind),2)/180*pi;
    [xi,yi] = sph2pixel([az,el],[iSize iSize],round(iSize*diamMod));
    I(yi,xi) = 1;
    pointList(ind,:) = [xi,yi];
end

% figure(1)
imagesc(I)
% axis equal
%% map the source coordinates onto the fishey projection.

% Original image size and new image size
iSizeOr = 4032;
radOr = (3937-48)/4032;
iSize = 256;
source_fishey_coords = zeros(3900,2);

for source_ind = 1:3900
    [xi,yi] = sph2pixel([source_coordinates(source_ind,1)/1000,source_coordinates(source_ind,2)/1000],[iSize iSize],round(iSize*radOr));
    source_fishey_coords(source_ind,:) = [xi,yi];
end

% Question: Should the interpolation be done in 3d space or in the 2D fisheye projection? Will it make a diffenence?

%% Creating one absorption image for one receptor
rcN = 4041; % central
% rcN = 251; % central down (looking upp)
% rcN = 291; % central upp (looking down)
% rcN = 2777; % central back (looking forward)

% abs_mat_2D_single = single(zeros(iSize,iSize,6));
iSize = 256;
abs_mat_2D_single = zeros(iSize,iSize);

[yq,xq] = meshgrid(1:iSize, 1:iSize);
interpolated_data = scatteredInterpolant(source_fishey_coords(:,1),source_fishey_coords(:,2),abs_mat_2(rcN,:),yq,xq);

colormap(viridis)
axis equal
imagesc(interpolated_data)

%% Creating voronoi cells
radOr = (3937-48)/4032;
iSize = 256;

view_dir_fisheye_coords = zeros(4063,2);
for ind = 1:4063
    [xi,yi] = sph2pixel([view_dir(ind,1)/180*pi,view_dir(ind,2)/180*pi],[iSize iSize],round(iSize*radOr));
    view_dir_fisheye_coords(ind,:) = [xi,yi];
end
voronoiList = VoronoiAllocation(view_dir_fisheye_coords,[iSize,iSize]);

%% Testing the voronoi allocation by plotting one cell and its coresponding view_direction.
rcN = 4041;

I = voronoiList;
I(I ~= rcN) = 0;
I(I > 1) = 1;
figure(1)
hold on
imagesc(I)


%% Creating an absorptionMatrix for all photoreceptors

% Workaround for the sizelimit of the matrix.
a = single(zeros(iSize,iSize,2000));
b = single(zeros(iSize,iSize,2063));
absMat2D = cat(3,a,b);

% absMat2D = single(zeros(iSize,iSize,receptorNum));
% coordTransferMat = zeros(4063,2);
% iSizeOr = 4032;
% radOr = (3937-48)/4032;

% for i = 1:sourceNum
%     [yi,xi] = sph2pixel([-coords(i,2)/100,coords(i,1)/100],[iSize iSize],round(iSize*diamMod));
%     coordTransferMat(i,:) = [yi,xi];
% end

[yq,xq] = meshgrid(1:iSize, 1:iSize);

h = waitbar(0,'Initializing waitbar...');
perc = 0;
step = 100/4063;
for i = 1:4063
    vq = griddata(source_fishey_coords(:,1),source_fishey_coords(:,2),abs_mat_2(i,:),yq,xq);
    absMat2D(:,:,i) = vq;
    
    perc = perc + step;
    tempPerc = round(perc);
    waitbar(tempPerc/100,h,sprintf('%d%% done...',tempPerc))
end
absMat2D(isnan(absMat2D)) = 0;

%% White field calibration

iSize = 256;

receptor_total_abs = zeros(4063,1);
for ind = 1:4063
%     receptor_total_abs(ind) = sum(absorptionMat(ind,:));
    receptor_total_abs(ind) = sum(sum(absMat2D(:,:,ind)));
end

white_filter = single(zeros(iSize,iSize));

for receptor_ind = 1:4063
    white_filter(voronoiList == receptor_ind) = 1/receptor_total_abs(receptor_ind);
end

%% Edge filter 

edge_filter = single(zeros(iSize,iSize));
for ind = 1:4063
    edge_filter(voronoiList == ind) = receptor_total_abs(ind);
end

%% test

% testIm = single(zeros(iSize,iSize));
% testIm = edge_filter.*white_filter;
% imagesc(testIm)
im2 = uint8(filterIm.*255);


%% Loading one Image

iSize = 256;
[filename, path] = uigetfile('*');
filePath = strcat(path,filename);
I = imread(filePath);
I = I(:,:,2);
% I = rgb2gray(I);   % Transform into gray-scale.
% 
B=I;
B = B(35:4792,:);
B = B(:,745:5503);
B = imresize(B,[iSize iSize]);
C = im2single(B);


figure(2)
imshow(C)

%% Running the filter on one image
% [filename, path] = uigetfile('*');
% filePath = strcat(path,filename);
% I = imread(filePath);
% 
% B=I;
% B = ones(256);
% C = im2single(B);
% figure(2)
% imshow(C+BW)
% C = flip(C,2);
C = flip(C,1);

filterIm = single(zeros(iSize,iSize));
for ind = 1:4063
%     if list(i) < 85
    absVal = sum(sum(absMat2D(:,:,ind).*C));
    filterIm(voronoiList == ind) = absVal;
%     else
%         filterIm(voronoiList == i) = 0;
%     end
end
% filterIm = filterIm.*inCalibIm.*lightFilter;
filterIm = filterIm.*white_filter;
filterIm = filterIm./max(max(filterIm)).*255;
% % filterIm = flip(filterIm,2);
fI2 = uint8(filterIm)-edge_filter;


comIm = C(:,:,[1 1 1]).*255;
comIm = flip(comIm,1);
comIm(:,:,1) = comIm(:,:,1) + BW;
comIm = cat(2,uint8(comIm),fI2(:,:,[1 1 1]));
comIm = insertMarker(comIm,[192,124],'plus','color','red','size',5);
% 
% comIm = insertMarker(C.*255,[192,124],'plus','color','red','size',5);
% comIm(:,:,1) = comIm(:,:,1) + BW;
% comIm = cat(2,uint8(comIm),fI2(:,:,[1 1 1]));
% t1(:,:,1) = t1(:,:,1) + BW;
figure(1)
imshow(comIm)

% filename2 = strcat('D:\RayTrace_Program\beta0.3\veletwormFilter\newSim2\filtered_images\','filtered_',filename(1:end-10),'_',filename(end-9:end-5),'cycles.tiff');
filename2 = strcat('D:\RayTrace_Program\beta0.3\veletwormFilter\newSim2\filtered_images\','filtered_',filename,'.tiff');
imwrite(comIm,filename2)
% imshow(filterIm2)
%
% figure(3)
% hist(reshape(filterIm2,1,[]))
% ! The images needs to be flipped because I made an error with the
% coordinates of the phooreceptors vs source points. !
% filterIm = flip(filterIm);
% filterIm = fliplr(filterIm);

% figure(1)
% imshow(filterIm)

%% Some image modifications

BW = edge(edge_filter);
BW = single(BW).*255;

radOr = (3937-48)/4032;
iSize = 256;

phi = 0;
theta = -50/180*pi;
% [x,y] = pickFishEye(phi,theta, round(iSize*radOr));
[x,y] = pickFishEye(0,-0.8727, round(246.9206));

t1 = im2single(B);
t1 = insertMarker(t1,[x,y],'plus','color','red','size',5);
t1(:,:,1) = t1(:,:,1) + BW;
% t1 = t1 + crossim;

figure(2)
imshow(t1)

%% Control tests
test_abs = zeros(1,4063); 
for i = 1:4063
     test_abs(i) = sum(sum(absMat2D(:,:,i)));
end

%%
[x,y] = pickFishEye(0,-0.8727, round(246.9206));
