# Supplementary material for: Modelling the visual world of a velvet worm
Source: PLoS Comput Biol. 2021 Jul 28;17(7):e1008808. doi: 10.1371/journal.pcbi.1008808 (PMC8363015; doi:10.1371/journal.pcbi.1008808)
Supplement: S1 Code — The complete code used for raytracing and filter creation. This includes functions for importation and manipulation of surfaces and volumes, spatial partitioning, creation of photoreceptor approximation, ray source creation, raytracing, absorption calculation, absorption analysis, absorption result visualization, image filter creation and image filtering. Source code can be found at https://github.com/mLjungholm/Raytrace.git. (ZIP) [file pcbi.1008808.s002.zip › code/util/from_old_version/Filter_Creation.m]

% Code for creation of the filter matrix

% Create a matrix for all photoreceptors (n) and all points in space (k).
% absorptionMat = [k*n]
% absorptionMat = zeros(3900,4063);

% I will first do a testrun doing the process for only a few photoreceptors
% to see if it works as intended. 

%%%%%%%%%%%%%%%%%%%%%%%%%%%%%%%%%%%%%%%%%%%%%%%%%%%%%%%%%%%%%%%%%%%%%%%%%%%
% Load all coordinate files
%%%%%%%%%%%%%%%%%%%%%%%%%%%%%%%%%%%%%%%%%%%%%%%%%%%%%%%%%%%%%%%%%%%%%%%%%%%
%% Creating the abosrption matrix

% receptorNum = 2104;
% sourceNum = 824;
% absorptionMat = zeros(sourceNum,receptorNum);
% 
% [filename, path] = uigetfile('*','MultiSelect','on');
% fileNums = size(filename,2);
% % 
% % % loop through all grids and get the absorption for all photoreceptors
% % k = [1500,2500,3000,2700,3800,3915];
% % 
% h = waitbar(0,'Initializing waitbar...');
% perc = 0;
% % % onestep = 0;
% step = 100/fileNums;
% % 
% 
% for j = 1:fileNums
% %     Load the receptor grid.
%     s = LoadFile(strcat(path, char(filename(j))),'coneGrid'); 
%     for i = 1:receptorNum
%         absorptionMat(j,i) = s(i).absValue;
%     end
%     
%     perc = perc + step;
%     tempPerc = round(perc);
%     waitbar(tempPerc/100,h,sprintf('%d%% done...',tempPerc))
% end

%% Visualizing the 3D -> fisheye projection
% iSizeOr = 4032;
% radOr = (3937-48)/4032;

% % iSize = 128;
% iSize = 512;
% % 
% 
% I = zeros(iSize,iSize);
% k = [1500,2500,3000,2700,3800,3915];
% pointList = zeros(6,2);
% % nums = 4063-3600;
% % nums = 4063-0;
% % pointList = zeros(nums,2);
% for j = 1:6
%     [az,el,r] = cart2sph(coneGrid(k(j)).basep(1),coneGrid(k(j)).basep(2),coneGrid(k(j)).basep(3));
% %     [az,el,r] = cart2sph(coneGrid(j).basep(1),coneGrid(j).basep(2),coneGrid(j).basep(3));
% %     [az,el,r] = cart2sph(coneGrid(j+3600).basep(1),coneGrid(j+3600).basep(2),coneGrid(j+3600).basep(3));
%     [yi,xi] = sph2pixel([az,el],[iSize iSize],round(iSize*diamMod));
%     I(yi,xi) = 1;
%     pointList(j,:) = [xi,yi];
% end
% 
% figure(1)
% imagesc(I)
% axis equal


%% Creating an absorption matrix for one photoreceptor
% iSizeOr = 4032;
% radOr = (3937-48)/4032;
% iSize = 256;
% I = zeros(iSize,iSize);
% 
% 
% for j = 1:3900
% %     [az,el,r] = cart2sph(coords);
%     [yi,xi] = sph2pixel([coords(j,2)/100,coords(j,1)/100],[iSize iSize],round(iSize*radOr));
% %     [yi,xi] = sph2pixel([el,az],[iSize iSize],round(iSize*radOr));
%     I(yi,xi) = absorptionMat(j,2);
% end
% 
% figure(1)
% imagesc(I)

% Question: should the interpolation be done in 3d space or in the 2D
% fisheye projection? Will it make a diffenence?

%% Creating voronoi cells

% ! Load one receptor grid to get all the basepoints !

% Original image size and new image size
% iSizeOr = 4032;
% radOr = (3937-48)/4032;
% diamMod = 1.3423e+03/1080;
% iSize = 512;
% 
% I = zeros(iSize,iSize);
% pointList = zeros(receptorNum,2);
% for j = 1:receptorNum
%     [az,el,r] = cart2sph(rG(j).basep(1),rG(j).basep(2),rG(j).basep(3));
%     [yi,xi] = sph2pixel([az,el],[iSize iSize],round(iSize*radOr));
%     pointList(j,:) = [xi,yi];
% end
% 
% voronoiList = VoronoiAllocation(pointList,[iSize,iSize]);

% ! This code is alternative so to not need to flip the end image

% Original image size and new image size
% iSizeOr = 4032;
% radOr = (3937-48)/4032; % I do not realy know what this is? Diameter
% factor or something? 
% receptorNum = 4063;
% sourceNum = 3900;
% diamMod = 1.3423e+03/1080;
% iSize = 512;
% 
% I = zeros(iSize,iSize);
% pointList = zeros(receptorNum,2);
% for j = 1:receptorNum
%     [az,el,r] = cart2sph(rG(j).basep(1),rG(j).basep(2),rG(j).basep(3));
%     [yi,xi] = sph2pixel([-az,-el],[iSize iSize],round(iSize*diamMod));
%     pointList(j,:) = [xi,yi];
% end
% 
% voronoiList = VoronoiAllocation(pointList,[iSize,iSize]);


%% Visualizing the senistivity function of the photoreceptors
% t = 2500; % Receptor nr
% [Az, El] = meshgrid(-pi:0.01:pi,-pi:0.01:pi);
% % interpolate nonuniformly spaced points
% az = -coords(:,2)/100;
% el = coords(:,1)/100;
% r1 = ones(size(el,1),1)*120; 
% R = griddata(az,el,r1,Az,El);
% C = griddata(az,el,absorptionMat(:,t),Az,El).*10^6;
% % convert to cart
% [x, y, z] = sph2cart(Az,El,R);
% 
% figure(1)
% hold on
% colormap(viridis)
% % axis equal off vis3d
% axis equal
% grid on
% surface(-x,y,z,C,'edgealpha',0.05)
% quiver3(1.5,0,0,0.6,0,0,'r','linewidth',1.2)
% quiver3(0,1.3,0,0,0.6,0,'b','linewidth',1.2)
% quiver3(0,0,1.1,0,0,0.5,'b','linewidth',1.2)

%% Visualizing the back retina and selected photoreceptors

% figure(1)
% hold on
% axis equal
% k = [1500,2500,3000,2700,3800,3915];
% for i = t:t
% %     plot3(rG(k(i)).basep(1),rG(k(i)).basep(2),rG(k(i)).basep(3),'ro','linewidth',2)
%     plot3(rG(i).basep(1),rG(i).basep(2),rG(i).basep(3),'ro','linewidth',2)
% end
% trisurf(eye(1).f,eye(1).v(:,1),eye(1).v(:,2),eye(1).v(:,3),0.05,'facealpha',0.3,'edgealpha',0.5)
% trisurf(eye(2).f,eye(2).v(:,1),eye(2).v(:,2),eye(2).v(:,3),'Facecolor','b','facealpha',0.2,'edgealpha',0.2)
% trisurf(eye(3).f,eye(3).v(:,1),eye(3).v(:,2),eye(3).v(:,3),'Facecolor','b','facealpha',0.2,'edgealpha',0.2)
% trisurf(eye(4).f,eye(4).v(:,1),eye(4).v(:,2),eye(4).v(:,3),'Facecolor','g','facealpha',0.2,'edgealpha',0.2)
% trisurf(eye(5).f,eye(5).v(:,1),eye(5).v(:,2),eye(5).v(:,3),0.14,'facealpha',0.8,'edgealpha',0.2)

%% Visualizing the absorption function for one photoreceptor in the fisheye projection

% absMat2D = single(zeros(iSize,iSize,6));
% coordTransferMat = zeros(3900,2);
% iSizeOr = 4032;
% radOr = (3937-48)/4032;
% for i = 1:3900
%     [yi,xi] = sph2pixel([-coords(i,2)/100,coords(i,1)/100],[iSize iSize],round(iSize*radOr));
%     coordTransferMat(i,:) = [yi,xi];
% end
% 
% [yq,xq] = meshgrid(1:iSize, 1:iSize);
% for i = 1:6
%     vq = griddata(coordTransferMat(:,2),coordTransferMat(:,1),absorptionMat(:,i),yq,xq);
%     absMat2D(:,:,i) = vq;
% end

% figure(2)
% % hold on
% colormap(viridis)
% axis equal
% imagesc(absMat2D(:,:,t))
% imagesc(Icoords)

%% Loading an image and filtering it for the 6 testpoints

% [filename, path] = uigetfile('*');
% filePath = strcat(path,filename);
% I = imread(filePath);
% I = rgb2gray(I);   % Transform into gray-scale.
% 
% B=I;
% B = B(35:4792,:);
% B = B(:,745:5503);
% B = imresize(B,[iSize iSize]);
% C = im2single(B);
% % 
% % figure(1)
% % imshow(I)
% % 
% % figure(2)
% % imshow(B)
% 
% % Filter part
% 
% % Variables needed: absMat2D, voronoiList
% % absMat2D2 = absMat2D;
% % absMat2D2(isnan(absMat2D2)) = 0;
% 
% filterIm = zeros(iSize,iSize);
% 
% % imtest = absMat2D2(:,:,1).*C;
% for i = 1:6
%     absVal = sum(sum(absMat2D2(:,:,i).*C));
%     filterIm(voronoiList == i) = absVal;
% end
% filterIm = filterIm./max(max(filterIm));
% imshow(filterIm)

%% Creating an absorptionMatrix for all photoreceptors

% Workaround for the sizelimit of the matrix.
% a = single(zeros(iSize,iSize,2000));
% b = single(zeros(iSize,iSize,2063));
% absMat2D = cat(3,a,b);
% 
% % absMat2D = single(zeros(iSize,iSize,receptorNum));
% coordTransferMat = zeros(sourceNum,2);
% iSizeOr = 4032;
% radOr = (3937-48)/4032;
% 
% for i = 1:sourceNum
%     [yi,xi] = sph2pixel([-coords(i,2)/100,coords(i,1)/100],[iSize iSize],round(iSize*diamMod));
%     coordTransferMat(i,:) = [yi,xi];
% end
% 
% [yq,xq] = meshgrid(1:iSize, 1:iSize);
% 
% h = waitbar(0,'Initializing waitbar...');
% perc = 0;
% step = 100/receptorNum;
% for i = 1:receptorNum
%     vq = griddata(coordTransferMat(:,2),coordTransferMat(:,1),absorptionMat(:,i),yq,xq);
%     absMat2D(:,:,i) = vq;
%     
%     perc = perc + step;
%     tempPerc = round(perc);
%     waitbar(tempPerc/100,h,sprintf('%d%% done...',tempPerc))
% end
% absMat2D(isnan(absMat2D)) = 0;

%% Doing a complete filtering of an image with all photoreceptor

% iSize = 512;
% % [filename, path] = uigetfile('*');
% filePath = strcat(path,filename);
% I = imread(filePath);
% I = rgb2gray(I);   % Transform into gray-scale.
% % 
% B=I;
% B = B(35:4792,:);
% B = B(:,745:5503);
% B = imresize(B,[iSize iSize]);
% C = im2single(B);
% % % 
% % % figure(1)
% % % imshow(I)
% % % 
% 
% figure(2)
% imshow(C)
% 
% % 
% % Filter part
% 
% % Variables needed: absMat2D, voronoiList

%%%%%%%%%%%%%%%%%%%%%%%%%%%%%%%%%%%%%%%%%%%%%%%%%%%%%%%%%%%%%%%%%%%%%%%%%%%
% Filter calibration
%%%%%%%%%%%%%%%%%%%%%%%%%%%%%%%%%%%%%%%%%%%%%%%%%%%%%%%%%%%%%%%%%%%%%%%%%%%
% receptorNum = 4063;
% sourceNum = 3900;


% calibIm = zeros(iSize,iSize);
% for i = 1:receptorNum
% %     if list(i) < 85
%     absVal = sum(sum(absMat2D(:,:,i)));
%     calibIm(voronoiList == i) = absVal;
% %     else
% %         calibIm(voronoiList == i) = 0;
% %     end
% end
% calibIm = calibIm./max(max(calibIm));
% 
% calibIm(calibIm == 0) = nan;
% inCalibIm = 1./calibIm;
% inClaibIm(inCalibIm == Inf) = 0;
% % 
% % %%%%%%%%%%%%%%%%%%%%%%%%%%%%%%%%%%%%%%%%%%%%%%%%%%%%%%%%%%%%%%%%%%%%%%%%%%%
% % % Filter creation
% % %%%%%%%%%%%%%%%%%%%%%%%%%%%%%%%%%%%%%%%%%%%%%%%%%%%%%%%%%%%%%%%%%%%%%%%%%%%
% % 
% filterIm = zeros(iSize,iSize);
% % % 
% % % % imtest = absMat2D2(:,:,1).*C.*inCalibIm;
% % tI = testIm;
% 
% C = imrotate(C,-90);
% C = flip(C,2);
% for i = 1:receptorNum
% %     if list(i) < 85
%     absVal = sum(sum(absMat2D(:,:,i).*C));
%     filterIm(voronoiList == i) = absVal;
% %     else
% %         filterIm(voronoiList == i) = 0;
% %     end
% end
% % filterIm = filterIm.*inCalibIm.*lightFilter;
% filterIm = filterIm.*inCalibIm;
% filterIm = filterIm./max(max(filterIm)).*255;
% filterIm = flip(filterIm,2);
% fI2 = uint8(imrotate(filterIm,90))-edgeFilter;
% % ! The images needs to be flipped because I made an error with the
% % coordinates of the phooreceptors vs source points. !
% % filterIm = flip(filterIm);
% % filterIm = fliplr(filterIm);
% 
% % figure(1)
% % imshow(filterIm)
% 
% figure(3)
% imshow(fI2)
% im3 = [B fI2];
% figure(4)
% imshow(im3)
% imwrite(im3,strcat(filePath(1:end-4),'_Filtered.tif'));

%% Edge of field of wiev calibration

% import the total absorbation file

% [yq,xq] = meshgrid(1:iSize, 1:iSize);
% vq = griddata(coordTransferMat(:,2),coordTransferMat(:,1),absVals,yq,xq);
% vq = vq./max(max(vq));
% vq(isnan(vq)) = 0;
% vq(vq > 0.35) = 1;
% lightFilter = vq./max(max(vq));
% figure(1)
% imagesc(vq)
% axis equal
% colormap(viridis)
%%
% tic
% fI2(fI2 == 0) = B(1,1);
% toc
% im3 = [B fI2];
% figure(4)
% imshow(im3)
