# Supplementary material for: Modelling the visual world of a velvet worm
Source: PLoS Comput Biol. 2021 Jul 28;17(7):e1008808. doi: 10.1371/journal.pcbi.1008808 (PMC8363015; doi:10.1371/journal.pcbi.1008808)
Supplement: S1 Code — The complete code used for raytracing and filter creation. This includes functions for importation and manipulation of surfaces and volumes, spatial partitioning, creation of photoreceptor approximation, ray source creation, raytracing, absorption calculation, absorption analysis, absorption result visualization, image filter creation and image filtering. Source code can be found at https://github.com/mLjungholm/Raytrace.git. (ZIP) [file pcbi.1008808.s002.zip › code/util/from_old_version/find_view_direction.m]

% This function takes the absorption values for a photoreceptor and
% inerpolates that data onto all alngles in a range. It then returns the
% weighted center of the angle dependent absorption function. 

% absorption_values - list of absorption values for each source index.
% source_coordinates - list of coordinates (in spherical) for each source
% index.
% rangeAz, rangeEl - 

function view_direction = find_view_direction(absorption_values, source_coordinates, rangeAz, rangeEl)

[aza,ela] = meshgrid(rangeAz, rangeEl); % Create a grid that spanns the whole field.
C = griddata(source_coordinates(:,1),source_coordinates(:,2),absorption_values,aza,ela); % Interpolate the data points onto the grid.
% C = imrotate(C,90); % Rotate the image to compensate for the orientation of the 3d model of the eye.
C = flipud(C); % Flip the matrix since matlab plots images with inverted y axis
C(isnan(C)) = 0; % Remove all NaN values from the matrix.
% imagesc(C)
% Find the weighted center of the image
C = C./max(max(C)); % Normalize the image.
cutoff = 0.5; % Create a cutoff intensity value ( 50% in this case)
C(C < cutoff) = 0; % Remove values below cutoff.
view_direction = find_weighted_centroid(C,0); % Get the weighted center coordinates (in pixels).
dy = (rangeAz(end)-rangeAz(1))/size(C,1); % Find the deg/pixel scale.
dx = (rangeEl(end)-rangeEl(1))/size(C,2);
view_direction(1) = (view_direction(1) + rangeAz(1))*dx; % Scale the coordinates
view_direction(2) = (view_direction(2) + rangeEl(1))*dy;
% view_direction = fliplr(view_direction);
end
