# Supplementary material for: Modelling the visual world of a velvet worm
Source: PLoS Comput Biol. 2021 Jul 28;17(7):e1008808. doi: 10.1371/journal.pcbi.1008808 (PMC8363015; doi:10.1371/journal.pcbi.1008808)
Supplement: S1 Code — The complete code used for raytracing and filter creation. This includes functions for importation and manipulation of surfaces and volumes, spatial partitioning, creation of photoreceptor approximation, ray source creation, raytracing, absorption calculation, absorption analysis, absorption result visualization, image filter creation and image filtering. Source code can be found at https://github.com/mLjungholm/Raytrace.git. (ZIP) [file pcbi.1008808.s002.zip › code/util/from_old_version/gaussianFit.m]

% Code to fit a 2d Gaussian to an immage. Thos one WOrks!!!!

[h,w] = size(C2);

[X,Y] = meshgrid(1:h,1:w);
X = X(:); Y=Y(:); Z = C2(:);
figure(1); clf; scatter3(X,Y,Z);

% 2D gaussian fit object
gauss2 = fittype( @(a1, sigmax, sigmay, x0,y0, x, y) a1*exp(-(x-x0).^2/(2*sigmax^2)-(y-y0).^2/(2*sigmay^2)),...
'independent', {'x', 'y'},'dependent', 'z' );

a1 = max(C2(:)); % height, determine from image. may want to subtract background
sigmax = 2; % guess width
sigmay = 2; % guess width
x0 = w/2; % guess position (center seems a good place to start)
y0 = h/2; 


% compute fit
sf = fit([X,Y],double(Z),gauss2,'StartPoint',[a1, sigmax, sigmay, x0,y0]);
figure(6); clf; 
% plot(sf,[X,Y],Z);
plot(sf);

figure(2)
surface(C2,'edgealpha',0.2)
% colormap('jet')

% sf.x0 and sf.y0 is the center of gaussian.
% sf.sigmax etc will get you the other parameters. 
