# Supplementary material for: Modelling the visual world of a velvet worm
Source: PLoS Comput Biol. 2021 Jul 28;17(7):e1008808. doi: 10.1371/journal.pcbi.1008808 (PMC8363015; doi:10.1371/journal.pcbi.1008808)
Supplement: S1 Code — The complete code used for raytracing and filter creation. This includes functions for importation and manipulation of surfaces and volumes, spatial partitioning, creation of photoreceptor approximation, ray source creation, raytracing, absorption calculation, absorption analysis, absorption result visualization, image filter creation and image filtering. Source code can be found at https://github.com/mLjungholm/Raytrace.git. (ZIP) [file pcbi.1008808.s002.zip › code/util/from_old_version/pixel2sph.m]

function [az,el,r] = pixel2sph(pointImg, imSize, diam)

center = zeros(1,2);
if mod(imSize(2),2)
    center(2) = imSize(2)/2 +0.5;
else
    center(2) = imSize(2)/2;
end

if mod(imSize(1),2)
    center(1) = imSize(1)/2 +0.5;
else
    center(1) = imSize(1)/2;
end

rImg = sqrt((pointImg(1)-center(1))^2 + (pointImg(2)-center(2))^2);
% if rImg > diam/2
%     az = 0; el = 0; r = 0;
%     return
% end

pind = [18.0452291332390 72.6996894778249 0.353902671216221];
rImg2 = rImg/diam*2;
ang = pind(1)*rImg2^2 + pind(2)*rImg2 +pind(3);
if ang > 90
    az = 0; el = 0; r = 0;
    return
end

% Find the angle beta that the trueV vector should be rotated around trueY
% axis.
yRot = -acos((pointImg(2)-center(2))/rImg);
if pointImg(1) > center(1)
    yRot = -yRot;
elseif pointImg(1) == center
    if pointImg(2) < center
        yRot = 3.1426;
    else
        yRot = 0;
    end
end

% Find cart (x,y,z) coords before rotation. zi is assumed to be 0 before
% rotation.
xi = sind(ang); yi = cosd(ang);

% Rotation matrix around y axis;
% Ry = [cos(yRot) 0 sin(yRot); 0 1 0; -sin(yRot) 0 cos(yRot)];
% trueCords = Ry*[xi;yi;0];

xf = cos(yRot)*xi;
% yf = yi;
zf = -sin(yRot)*xi;

% Convert to spherical coordinates;
% [az,el,r] = cart2sph(trueCords(1),trueCords(2),trueCords(3));
% az = atan(trueCords(2)); el = acos(trueCords(3)); %r = sqrt(trueCords(1)^2 + trueCords(2)^2 + trueCords(3)^2);
az = atan(xf/yi); el = asin(zf);
r = 1;
end
