# Supplementary material for: Modelling the visual world of a velvet worm
Source: PLoS Comput Biol. 2021 Jul 28;17(7):e1008808. doi: 10.1371/journal.pcbi.1008808 (PMC8363015; doi:10.1371/journal.pcbi.1008808)
Supplement: S1 Code — The complete code used for raytracing and filter creation. This includes functions for importation and manipulation of surfaces and volumes, spatial partitioning, creation of photoreceptor approximation, ray source creation, raytracing, absorption calculation, absorption analysis, absorption result visualization, image filter creation and image filtering. Source code can be found at https://github.com/mLjungholm/Raytrace.git. (ZIP) [file pcbi.1008808.s002.zip › code/util/from_old_version/stimuli_script.m]

% Script for creating stimuli pattern.
% test


[az,el] = pixel2sph([125,50],[image_size,image_size],diam);
% [az,el].*180/pi;
[x,y,z] = sph2cart(az,el,50);
figure(1)
hold on
axis equal
% plot3([0;50],[0;0],[0;0],'r')
quiver3(0,0,0,50,0,0,'r')
quiver3(0,0,0,0,50,0,'b')
quiver3(0,0,0,0,0,50,'g')
plot3(-x,y,z,'o')
grid on

%%
[point_list, cycles_out] = sphere_points_hexagon(0.01, 1, 0, 'spherical');
%%
stimuli = create_stimuli_image('tophat', point_list, 1/cycles_out, 256).*255;
%%
imshow(stimuli)


%%
function pixel_sph_coords = create_pixel_coord_list(image_size)
% Creating a list of the pixel2sph coordinates.
radOr = (3937-48)/4032;
diam = round(image_size*radOr);
pixel_sph_coords = zeros(image_size^2,4);
pixel_ind = 1;
for x_ind = 1:image_size
    for y_ind = 1:image_size
        [az,el] = pixel2sph([x_ind,y_ind],[image_size,image_size],diam);
        pixel_sph_coords(pixel_ind,:) = [az,el,x_ind,y_ind];
        pixel_ind = pixel_ind + 1;
    end
end
end

function [min_angle,point_index] = find_min_angle(point, point_list)
min_angle = inf;
point_index = 0;
az1 = point(1);
el1 = point(2);
for ind = 1:size(point_list,1)
    el2 = point_list(ind,2);
    az2 = point_list(ind,1);
    da = acos(cos(el1)*cos(el2)*(cos(az1)*cos(az2) + sin(az1)*sin(az2)) + sin(el1)*sin(el2));
 %     da = acos( cos(theta_1)*cos(theta_2) + sin(theta_1)*sin(theta_2)*cos(phi_1-phi_2));
    if da < min_angle
        min_angle = da;
        point_index = ind;
    end
end
end

function val = stimuli_value(angle,stimulis_angle,type)
% Determine pixel value [0:1] for a stimulis pattern. type alterniatives
% are 'tophat' or 'cosine'.
switch type
    case 'tophat'
        if angle < stimulis_angle/2
            val = 1;
        else
            val = 0;
        end
        
    case 'cosine'
        val = cosd(angle*90/stimulis_angle);
        
    case 'gaussian'
        disp('gaussian, not implemented. use cosine instead')
        val = nan;
    otherwise
        dip('Unsupported type of stimuli')
        val = nan;
end
end


function stimuli = create_stimuli_image(type, point_list, separation_angle, image_size)
% Function for creation of a dotted 3d stimmulus pattern with a fishey
% projection.
pixel_coords = create_pixel_coord_list(image_size);
stimuli = zeros(image_size);
for pixel_ind = 1:image_size^2
    if pixel_coords(pixel_ind,1) == 0 || pixel_coords(pixel_ind,2) == 0
        continue;
    end
%     closest_point = 0;
    [min_angle,point_index] = find_min_angle(pixel_coords(pixel_ind,1:2), point_list);
    point_val = stimuli_value(min_angle,separation_angle,type);
    stimuli(pixel_coords(pixel_ind,3),pixel_coords(pixel_ind,4)) = point_val;
end

end
