# Supplementary material for: Modelling the visual world of a velvet worm
Source: PLoS Comput Biol. 2021 Jul 28;17(7):e1008808. doi: 10.1371/journal.pcbi.1008808 (PMC8363015; doi:10.1371/journal.pcbi.1008808)
Supplement: S1 Code — The complete code used for raytracing and filter creation. This includes functions for importation and manipulation of surfaces and volumes, spatial partitioning, creation of photoreceptor approximation, ray source creation, raytracing, absorption calculation, absorption analysis, absorption result visualization, image filter creation and image filtering. Source code can be found at https://github.com/mLjungholm/Raytrace.git. (ZIP) [file pcbi.1008808.s002.zip › code/util/from_old_version/VoronoiAllocation.m]

% Creates voronoi cells for the given points and returns a pointList index
% for each pixel in the image determined by the imSize

% pointList = [k x 2] matrix of points [x,y]
% imSize = [m , n] size of the image

% pointIndex = [m x n] matrix indicating which point each pixel belongs to


function voronoi_map = VoronoiAllocation(pointList,imSize)
voronoi_map = zeros(imSize(1),imSize(2));
for xi = 1:imSize(2)
    for yi = 1:imSize(1)
        closestInd = nan;
        closestDist = inf;
        for pi = 1:size(pointList,1)
            dist = sqrt((pointList(pi,1)-yi)^2 + (pointList(pi,2)-xi)^2);
            if dist < closestDist
                closestDist = dist;
                closestInd = pi;
            end
        end
        voronoi_map(yi,xi) = closestInd;
    end
end

% Old version
% pixelCount = imSize(1)*imSize(2);
% imMat = zeros(pixelCount,2);
% k = 1;
% for i = 1:imSize(1)
%     for ii = 1:imSize(2)
%         imMat(k,:) = [i-0.5, ii-0.5];
%         k = k+1;
%     end
% end
% 
% pointIndex = zeros(pixelCount,1);
% for i = 1:pixelCount
%     closestInd = nan;
%     closestDist = inf;
%     for ii = 1:size(pointList,1)
%         dist = sqrt((imMat(i,1)-pointList(ii,1))^2+(imMat(i,2)-pointList(ii,2))^2);
%         if dist < closestDist
%             closestDist = dist;
%             closestInd = ii;
%         end
%     end
%     pointIndex(i) = closestInd;
% end
% 
% pointIndex = reshape(pointIndex,[imSize(1),imSize(2)]);
end
