# Supplementary material for: Modelling the visual world of a velvet worm
Source: PLoS Comput Biol. 2021 Jul 28;17(7):e1008808. doi: 10.1371/journal.pcbi.1008808 (PMC8363015; doi:10.1371/journal.pcbi.1008808)
Supplement: S1 Code — The complete code used for raytracing and filter creation. This includes functions for importation and manipulation of surfaces and volumes, spatial partitioning, creation of photoreceptor approximation, ray source creation, raytracing, absorption calculation, absorption analysis, absorption result visualization, image filter creation and image filtering. Source code can be found at https://github.com/mLjungholm/Raytrace.git. (ZIP) [file pcbi.1008808.s002.zip › code/util/mem_address.c]

#include "mex.h"
void mexFunction(int nlhs, mxArray *plhs[], int nrhs, const mxArray *prhs[])
{
    double *ptr;
    int i;
    mwSize n;
      /* Function accepts only one input argument */
      if(nrhs > 1)
      {
          mexErrMsgTxt("Only one input argument accepted\n\n");
      }   
      /* This function works only with row vectors */
      if( mxGetM(prhs[0]) > 1 )
      {
          mexErrMsgTxt("Only row vectors are accepted\n\n");
      }
      /* Get the Pointer to the Real Part of the mxArray */
      ptr = mxGetPr(prhs[0]);
      n = mxGetN(prhs[0]);
      mexPrintf("Pointer Address of mxArray = %x\n\n", prhs[0]);
      for(i = 0; i < n; i++)
      {
          mexPrintf("Value of Real Argument at array index %d = %f\n", i, ptr[i]);
          mexPrintf("Pointer Address = %x\n\n", &ptr[i]);
      }
  }
