# Supplementary material for: Modelling the visual world of a velvet worm
Source: PLoS Comput Biol. 2021 Jul 28;17(7):e1008808. doi: 10.1371/journal.pcbi.1008808 (PMC8363015; doi:10.1371/journal.pcbi.1008808)
Supplement: S1 Code — The complete code used for raytracing and filter creation. This includes functions for importation and manipulation of surfaces and volumes, spatial partitioning, creation of photoreceptor approximation, ray source creation, raytracing, absorption calculation, absorption analysis, absorption result visualization, image filter creation and image filtering. Source code can be found at https://github.com/mLjungholm/Raytrace.git. (ZIP) [file pcbi.1008808.s002.zip › code/util/plot_cone.m]

% point_a = [1 -5 5];
% point_b = [1 -4 1];
% cone_points(point_a,point_b,1,1,'c');
% pt = [p3dR; p3dRhalf];
% 
% resol = 10;
% dir = point_b - point_a;
% l = sqrt(dir(1)^2 + dir(2)^2 + dir(3)^2); 
% step = 2*pi/resol;
% theta = 0:step:2*pi-step;
% x2d = r*cos(theta);
% y2d = r*sin(theta);
% p3d = [x2d' y2d' zeros(resol,1)];
% ph_dir = -acos(dir(3)/l);
% if ph_dir == 0 || ph_dir == pi
%     th_dir = 0;
% else
%     th_dir = -atan(dir(2)/dir(1));
% end
% rotY =[cos(ph_dir) 0 sin(ph_dir); 0 1 0; -sin(ph_dir) 0 cos(ph_dir)];
% rotZ = [cos(th_dir) -sin(th_dir) 0; sin(th_dir) cos(th_dir) 0; 0 0 1];
% rotT = rotY*rotZ;
% p3dR = p3d*rotT; 
% p3dRhalf = p3dR.*0.5;
% a = p3dR+point_a;
% b = p3dRhalf+point_a + dir;
% 

function plot_cone(point_a,point_b,r, figurnr,color)
dir = point_b - point_a;
l = sqrt(dir(1)^2 + dir(2)^2 + dir(3)^2); 

p3d = [1,0,0;0.809016994374948,0.587785252292473,0;...
    0.309016994374947,0.951056516295154,0;...
    -0.309016994374947,0.951056516295154,0;...
    -0.809016994374947,0.587785252292473,0;...
    -1,1.22464679914735e-16,0;...
    -0.809016994374948,-0.587785252292473,0;...
    -0.309016994374948,-0.951056516295154,0;...
    0.309016994374947,-0.951056516295154,0;...
    0.809016994374947,-0.587785252292473,0];

p3d = p3d*r;

ph_dir = -acos(dir(3)/l);
if ph_dir == 0 || ph_dir == pi
    th_dir = 0;
else
    th_dir = -atan(dir(2)/dir(1));
end
rotY =[cos(ph_dir) 0 sin(ph_dir); 0 1 0; -sin(ph_dir) 0 cos(ph_dir)];
rotZ = [cos(th_dir) -sin(th_dir) 0; sin(th_dir) cos(th_dir) 0; 0 0 1];
rotT = rotY*rotZ;
p3dR = p3d*rotT; 
p3dRhalf = p3dR.*0.5;
p3dR = p3dR+point_a;
p3dRhalf = p3dRhalf+point_a + dir;

faces = [1,2,11;2,3,12;3,4,13;4,5,14;5,6,15;6,7,16;...
    7,8,17;8,9,18;9,10,19;10,11,20;11,12,2;12,13,3;...
    13,14,4;14,15,5;15,16,6;16,17,7;17,18,8;18,19,9;...
    19,20,10;1,11,10];

pt = [p3dR; p3dRhalf];

figure(figurnr)
hold on
axis equal
plot3(point_a(1),point_a(2),point_a(3),'ro')
plot3(point_b(1),point_b(2),point_b(3),'bo')
trisurf(faces,pt(:,1),pt(:,2),pt(:,3),'facecolor',color,'FaceAlpha',0.3,'EdgeAlpha',0.3,'edgecolor',color)
end

% function [a,b] = cone_points_2(point_a,point_b,r)
% resol = 10;
% dir = point_b - point_a;
% l = sqrt(dir(1)^2 + dir(2)^2 + dir(3)^2); 
% step = 2*pi/resol;
% theta = 0:step:2*pi-step;
% x2d = r*cos(theta);
% y2d = r*sin(theta);
% p3d = [x2d' y2d' zeros(resol,1)];
% ph_dir = -acos(dir(3)/l);
% if ph_dir == 0 || ph_dir == pi
%     th_dir = 0;
% else
%     th_dir = -atan(dir(2)/dir(1));
% end
% rotY =[cos(ph_dir) 0 sin(ph_dir); 0 1 0; -sin(ph_dir) 0 cos(ph_dir)];
% rotZ = [cos(th_dir) -sin(th_dir) 0; sin(th_dir) cos(th_dir) 0; 0 0 1];
% rotT = rotY*rotZ;
% p3dR = p3d*rotT; 
% p3dRhalf = p3dR.*0.5;
% a = p3dR+point_a;
% b = p3dRhalf+point_a + dir;
% 
% faces = [1,2,11;2,3,12;3,4,13;4,5,14;5,6,15;6,7,16;...
%     7,8,17;8,9,18;9,10,19;10,11,20;11,12,2;12,13,3;...
%     13,14,4;14,15,5;15,16,6;16,17,7;17,18,8;18,19,9;...
%     19,20,10;1,11,10];
% end
