# Supplementary material for: Modelling the visual world of a velvet worm
Source: PLoS Comput Biol. 2021 Jul 28;17(7):e1008808. doi: 10.1371/journal.pcbi.1008808 (PMC8363015; doi:10.1371/journal.pcbi.1008808)
Supplement: S1 Code — The complete code used for raytracing and filter creation. This includes functions for importation and manipulation of surfaces and volumes, spatial partitioning, creation of photoreceptor approximation, ray source creation, raytracing, absorption calculation, absorption analysis, absorption result visualization, image filter creation and image filtering. Source code can be found at https://github.com/mLjungholm/Raytrace.git. (ZIP) [file pcbi.1008808.s002.zip › code/util/rayBoxGPU.m]

% This function is used in the raytracing algortihtm for the octreee

function [tmin, flag] = rayBoxGPU(boundaries, v0, v)
% Ray-box intersection algorithm of Smit (1998) formatted for arrayfun to 
% allow hardware acceleration:
% Smits, B. (1998). Efficiency issues for ray tracing.  Journal of Graphics
% Tools, 3(2):1�14.
% Ray box intersection is typically used to locate (axis aligned) spatial 
% bins (e.g. octree bins / regular grid) to optimise ray-tracing

% INPUT (scalar):
%    orx, ory, orz: xyz componants of the ray origin
%    Dx, Dy, Dz: xyz components of the ray directional (unit) vectors
%    minx, miny, minz: xyz componants of the box minima 
%    maxx, maxy, maxz: xyz componants of the box maxima
% OUTPUT (scalar:
%    tmin: minimum distance from from the ray-box intersection to the 
%    origin or nan if no intersection is located
%    flag: 1 if intersection / 0 if no intersection

% Use with the arrayfun as a gpuarray object
%
% Usage example: 
% Step 1: convert mx3 direction vectors, D = [Dx Dy Dz] to gpuarray object
% >> gD = gpuArray(D);
% Step 2: call rayBoxGPU using arrayfun with scalar input formatting
% where min, max are the nx3 vertex lists of the box min-max corner points
% and where or is the xyz coordinates of the origin
% >> [tmin, flag] = arrayfun(@rayBoxGPU, min(:,1)', min(:,2)', min(:,3)', ...
%                             max(:,1)', max(:,2)', max(:,3)', ...
%                             or(:,1), or(:,2), or(:,3), ...
%                             gD(:,1),gD(:,2),gD(:,3));
% Step 3: recover data
% distmin = gather(tmin);
% flagBox = gather(flag);
% Output is one mxn array containing a the distance from the ray-box
% intersection to the origin or nan if no intersection is located (distmin)
% and one mxn logical containing flags for ray-box intersections.

% Per-ray flags can be obtained from the output tmin using the following 
% method:
% >> flagB = true(size(D,1),1);
% >> flagB(sum(isnan(tmin),2) == size(min,1)) = false;
% This may save transfer time off the GPU

% Dependencies: requires Parallel Computing Toolbox
% Based upon the implementation by Jesus P. Mena-Chalco
minx = boundaries(1);
miny = boundaries(2);
minz = boundaries(3);
maxx = boundaries(4);
maxy = boundaries(5);
maxz = boundaries(6);
orx = v0(1);
ory = v0(2);
orz = v0(3);
Dx = v(1);
Dy = v(2);
Dz = v(3);

if  Dx >= 0
    tmin = (minx - orx) / Dx;
    tmax = (maxx - orx) / Dx;
elseif Dx == 0
    tmin = -inf;
    tmax = inf;
else
    tmin = (maxx - orx) / Dx;
    tmax = (minx - orx) / Dx;
end

if  Dy > 0
    tymin = (miny - ory) / Dy;
    tymax = (maxy - ory) / Dy;
elseif Dy == 0
    tymin = -inf;
    tymax = inf;
else
    tymin = (maxy - ory) / Dy;
    tymax = (miny - ory) / Dy;
end

if  tmin > tymax || tymin > tmax
    flag = false;
    tmin = nan;
    return
end

if tymin > tmin
   tmin = tymin;
end

if tymax < tmax
   tmax = tymax;
end

if  Dz > 0
    tzmin = (minz - orz) / Dz;
    tzmax = (maxz - orz) / Dz;
elseif Dz == 0
    tzmin = -inf;
    tzmax = inf;
else
    tzmin = (maxz - orz) / Dz;
    tzmax = (minz - orz) / Dz;
end

if tmin > tzmax || tzmin > tmax
   flag = false;
   tmin = nan;
    return
end

if tzmin > tmin
   tmin = tzmin;
end

% ray-box hit = true 
flag = true;

end
