# Supplementary material for: Modelling the visual world of a velvet worm
Source: PLoS Comput Biol. 2021 Jul 28;17(7):e1008808. doi: 10.1371/journal.pcbi.1008808 (PMC8363015; doi:10.1371/journal.pcbi.1008808)
Supplement: S1 Code — The complete code used for raytracing and filter creation. This includes functions for importation and manipulation of surfaces and volumes, spatial partitioning, creation of photoreceptor approximation, ray source creation, raytracing, absorption calculation, absorption analysis, absorption result visualization, image filter creation and image filtering. Source code can be found at https://github.com/mLjungholm/Raytrace.git. (ZIP) [file pcbi.1008808.s002.zip › code/util/Snell.m]

% Function for determine Recraction of a ray. Or reflection in the case of
% total internal reflection. Could be expanded to include power. 
function [vNew, reflected] = Snell(v, N, n1, n2)

% v and N needs to be unit vectors. This shuld be confirmd in higher code
% to minimize number of calculations. 
% N = N./norm(N);
% v = v./norm(v);

a = dot(v,N);
if a > 0
    N = -N;
end

c = -1*dot(N,v);
r = n1/n2;

vNew = r*v + (r*c - sqrt(1- r^2*(1-c^2)))*N;

if isreal(vNew)  % If vNew is imagenary then total internal reflection occured. 
%     vRefracted = vNew;
    reflected = false;
else
    vNew = v - 2*dot(v,N).*N;   % Code for reflection.
%     vRefracted = vNew;
    reflected = true;
end

end
