# Supplementary material for: Modelling the visual world of a velvet worm
Source: PLoS Comput Biol. 2021 Jul 28;17(7):e1008808. doi: 10.1371/journal.pcbi.1008808 (PMC8363015; doi:10.1371/journal.pcbi.1008808)
Supplement: S1 Code — The complete code used for raytracing and filter creation. This includes functions for importation and manipulation of surfaces and volumes, spatial partitioning, creation of photoreceptor approximation, ray source creation, raytracing, absorption calculation, absorption analysis, absorption result visualization, image filter creation and image filtering. Source code can be found at https://github.com/mLjungholm/Raytrace.git. (ZIP) [file pcbi.1008808.s002.zip › code/util/Source_definedSourceGrid.m]

% This is a special verion of the source class. It is used for determineing
% where a cone in the retina will end at the lens.

% The source contains arrays for all ray-values

% The assumes max path =  10. If you know there will be more refractions
% than 10 or if any volume is inhomogenious then this value needs to be
% increased

% Found an issue where an extra surface like the cornia can block the rays
% between two ther surfaces (like retina and lens)

classdef Source_definedSourceGrid < handle
    properties
        
        origin;     % Origin of source
        source_dir; % Direction of source
        num_rays;    % Number of rays
        wavelength; % Wavelength of the rays
        v;          % (nx3) direction of n rays [x,y,z].
        path_x;
        path_y;
        path_z;
        v0;         % (nx3xm) path of ray. m = number of stepps. sett to a hig number to avoid reconstructing matrix
        steps;      % (nxm) number of steps taken. starts att 1
        absorption  % (nx3xm) m = number of steps.
        refract_index;    % current refractive index of each ray.
        status;
        ray_alive;
    end
    
    methods
        function this = Source_definedSourceGrid(sourceGrid, refract_index, dir_Point)
            this.num_rays = size(sourceGrid,1);
            this.v0 = sourceGrid;
            [this.path_x, this.path_y, this.path_z] = deal(zeros(this.num_rays,10));
            this.status = strings(this.num_rays,1);
            this.ray_alive = ones(this.num_rays,1);
            this.steps = ones(this.num_rays,1);
            for i = 1:this.num_rays
                this.v(i,:) = (dir_Point - this.v0(i,:))./norm(dir_Point - this.v0(i,:));
                this.refract_index(i) = refract_index;
                this.path_x(i) = this.v0(i,1);
                this.path_y(i) = this.v0(i,2);
                this.path_z(i) = this.v0(i,3);
            end
        end
        
        function plot_grid(this,figureNr)
            figure(figureNr)
            hold on
            axis equal
            for i = 1:this.num_rays
                plot3(this.v0(i,1,1),this.v0(i,2,1),this.v0(i,3,1),'.r')
            end
        end
        
        function plot(this, figureNr)
            figure(figureNr)
            hold on
            axis equal
            for i = 1:this.num_rays
                temp_line = [this.path_x(i,1:this.steps(i))',this.path_y(i,1:this.steps(i))',this.path_z(i,1:this.steps(i))'];
                plot3(temp_line(:,1),temp_line(:,2),temp_line(:,3),'r')
            end
        end
        function plot_stray(this,figureNr, stray_length)
            figure(figureNr)
            hold on
            axis equal
            for i = 1:this.num_rays
                temp_line = zeros(2,3);
                temp_line(1,:) = [this.path_x(i,this.steps(i))',this.path_y(i,this.steps(i))',this.path_z(i,this.steps(i))'];
                temp_line(2,:) = temp_line(1,:) + this.v(i,:).*stray_length;
                plot3(temp_line(:,1),temp_line(:,2),temp_line(:,3),'r--')
            end
        end
        
        function end_points = export_endpoints(this)
            end_points = zeros(this.num_rays,3);
            for i = 1:this.num_rays
                if ~this.steps(i) == 0
                    end_points(i,:) = [this.path_x(i,this.steps(i)),this.path_y(i,this.steps(i)),this.path_z(i,this.steps(i))];
                end
            end
        end
        
    end
end
