# Supplementary material for: Modelling the visual world of a velvet worm
Source: PLoS Comput Biol. 2021 Jul 28;17(7):e1008808. doi: 10.1371/journal.pcbi.1008808 (PMC8363015; doi:10.1371/journal.pcbi.1008808)
Supplement: S1 Code — The complete code used for raytracing and filter creation. This includes functions for importation and manipulation of surfaces and volumes, spatial partitioning, creation of photoreceptor approximation, ray source creation, raytracing, absorption calculation, absorption analysis, absorption result visualization, image filter creation and image filtering. Source code can be found at https://github.com/mLjungholm/Raytrace.git. (ZIP) [file pcbi.1008808.s002.zip › code/util/Stlread.m]

function [v, f, n, c, stltitle] = Stlread(filename, verbose)
% This function reads an STL file in binary format into vertex and face
% matrices v and f.
%
% USAGE: [v, f, n, c, stltitle] = stlread(filename, verbose);
%
% verbose is an optional logical argument for displaying some loading
%   information (default is false).
%
% v contains the vertices for all triangles [3*n x 3].
% f contains the vertex lists defining each triangle face [n x 3].
% n contains the normals for each triangle face [n x 3].
% c is optional and contains color rgb data in 5 bits [n x 3].
% stltitle contains the title of the specified stl file [1 x 80].
%
% To see plot the 3D surface use:
%   patch('Faces',f,'Vertices',v,'FaceVertexCData',c);
% or
%   plot3(v(:,1),v(:,2),v(:,3),'.');
%
% Duplicate vertices can be removed using:
%   [v, f]=patchslim(v, f);
%
% For more information see:
%  http://www.esmonde-white.com/home/diversions/matlab-program-for-loading-stl-files
%
% Based on code originally written by:
%    Doron Harlev
% and combined with some code by:
%    Eric C. Johnson, 11-Dec-2008
%    Copyright 1999-2008 The MathWorks, Inc.
% 
% Re-written and optimized by Francis Esmonde-White, May 2010.

use_color=(nargout>=4);

fid=fopen(filename, 'r'); %Open the file, assumes STL Binary format.
if fid == -1 
    error('File could not be opened, check name or path.')
end

if ~exist('verbose','var')
    verbose = false;
end

ftitle=fread(fid,80,'uchar=>schar'); % Read file title
numFaces=fread(fid,1,'int32'); % Read number of Faces

T = fread(fid,inf,'uint8=>uint8'); % read the remaining values
fclose(fid);

stltitle = char(ftitle');

if verbose
    fprintf('\nTitle: %s\n', stltitle);
    fprintf('Number of Faces: %d\n', numFaces);
    disp('Please wait...');
end

% Each facet is 50 bytes
%  - Three single precision values specifying the face normal vector
%  - Three single precision values specifying the first vertex (XYZ)
%  - Three single precision values specifying the second vertex (XYZ)
%  - Three single precision values specifying the third vertex (XYZ)
%  - Two color bytes (possibly zeroed)

% 3 dimensions x 4 bytes x 4 vertices = 48 bytes for triangle vertices
% 2 bytes = color (if color is specified)

trilist = 1:48;

ind = reshape(repmat(50*(0:(numFaces-1)),[48,1]),[1,48*numFaces])+repmat(trilist,[1,numFaces]);
Tri = reshape(typecast(T(ind),'single'),[3,4,numFaces]);

n=squeeze(Tri(:,1,:))';
n=double(n);

v=Tri(:,2:4,:);
v = reshape(v,[3,3*numFaces]);
v = double(v)';

f = reshape(1:3*numFaces,[3,numFaces])';

if use_color
    c0 = typecast(T(49:50),'uint16');
    if (bitget(c0(1),16)==1)
        trilist = 49:50;
        ind = reshape(repmat(50*(0:(numFaces-1)),[2,1]),[1,2*numFaces])+repmat(trilist,[1,numFaces]);
        c0 = reshape(typecast(T(ind),'uint16'),[1,numFaces]);
        
        r=bitshift(bitand(2^16-1, c0),-10);
        g=bitshift(bitand(2^11-1, c0),-5);
        b=bitand(2^6-1, c0);
        c=[r; g; b]';
    else
        c = zeros(numFaces,3);
    end
end

if verbose
    disp('Done!');
end
