# Supplementary material for: Modelling the visual world of a velvet worm
Source: PLoS Comput Biol. 2021 Jul 28;17(7):e1008808. doi: 10.1371/journal.pcbi.1008808 (PMC8363015; doi:10.1371/journal.pcbi.1008808)
Supplement: S1 Code — The complete code used for raytracing and filter creation. This includes functions for importation and manipulation of surfaces and volumes, spatial partitioning, creation of photoreceptor approximation, ray source creation, raytracing, absorption calculation, absorption analysis, absorption result visualization, image filter creation and image filtering. Source code can be found at https://github.com/mLjungholm/Raytrace.git. (ZIP) [file pcbi.1008808.s002.zip › code/vw_run.m]

% cornia_surface.rotate('y', [0,0,0], 180)
% lens_surface.rotate('y', [0,0,0], 180)
% retina_surface.rotate('y', [0,0,0], 180)

% ro = 90;
% cornia.rotate('z',[0,0,0],ro);
% lens.rotate('z',[0,0,0],ro);
% retina.rotate('z',[0,0,0],ro);

% cornia.plot(1,'g')
% lens.plot(1,'g')
% retina.plot(1,'g')

% cornia_tree = Surf_tree(cornia);
% lens_tree = Surf_tree(lens);
% retina_tree = Surf_tree(retina);

cornia_tree.surf_refract_index = 1.4;
cornia_tree.surface_blocking = 1;
cornia_tree.refract_order = 1;
cornia_tree.surf_absorbing = 0;

lens_tree.surf_refract_index = [1.44 1.36];
lens_tree.surface_blocking = [0 0];
lens_tree.refract_order = [1 1];
lens_tree.surf_absorbing = [0 1];

% st = Surf_tree(cornia,lens,retina);
% st.surf_refract_index = [1.4,1.44,1.36];
% st.surface_blocking = [0 0 0 1];
% st.refract_order = [1,2,2,3];
% st.surf_absorbing = [0 0 1 0];

% st.plot_surface('all')
% s = Source([1,0,0],[-100,0,0],60,357,1);
% s.plot_grid(1)
% tic
% ray_trace(s,st);
% toc
% s.plot(1);

% sg = Source_definedSourceGrid(retina.v, 1, [0,0,0]);
% ray_trace(sg,st);
% mP = sg.export_endpoints;
% oP = retina.v;
% 
% figure(1)
% hold on
% axis equal
% scatter3(mP(:,1),mP(:,2),mP(:,3),'.');
% scatter3(oP(:,1),oP(:,2),oP(:,3),'.');

% rs = Receptor_space(oP,mP,[4,0.7]);
% rs.allocate_space([20,20,20]);
% rs.fit_receptors2bins;
% rs.volume_id = 3;
% rs.absorption_coeff = 0.005;


%% Trace from source to end of lens
cornia_tree.surface_blocking = 1;
cornia_tree.surf_refract_index = 1.4; % 1.4
cornia_tree.refract_order = 1;
cornia_tree.surf_absorbing = 0;
lens_tree.surf_refract_index = [0 1.44 1.36]; %1.36
lens_tree.surface_blocking = [0 0 1];
lens_tree.refract_order = [1 1 1];
lens_tree.surf_absorbing = [0 0 1];
% retina.surface_blocking = [0 0 0 1];
% retina.surf_refract_index = [0 0 0 1.36];
% retina.refract_order = [0 0 0 1];
% retina.surf_absorbing = [0 0 0 0];
% % 
% start = [-40,0,-60];
start = [-80,0,0];
% d = 80;
% start = [-d*cosd(55),0,-d*sind(55)];
dir = -start;
s = Source(dir,start,55,50,1);
ray_trace_single(s,cornia_tree);
s.unblock;
ray_trace_single(s,lens_tree);
% s.unblock;
% ray_trace_single(s,retina);

% d = 80;
% start2 = [-d*cosd(55),0,-d*sind(55)];
% dir2 = -start2;
% s2 = Source(dir2,start2,50,15,1);
% ray_trace_single(s2,cornia);
% s2.unblock;
% ray_trace_single(s2,lens);
% s2.unblock;
% ray_trace_single(s2,retina);
% 
figure(1)
hold on
axis equal
% cornia2.plot(1,'g')
% lens_surface.plot(1,'b')
% retina_surface.plot(1,'w')
% pigment.plot(1,'w')
trisurf(cornia.f,cornia.v(:,1),cornia.v(:,2),cornia.v(:,3),'Facecolor','b','FaceAlpha',0.2,'EdgeAlpha',0.1)
trisurf(lens.f,lens.v(:,1),lens.v(:,2),lens.v(:,3),'Facecolor','b','FaceAlpha',0.3,'EdgeAlpha',0.1)
trisurf(retina.f,retina.v(:,1),retina.v(:,2),retina.v(:,3),'Facecolor','y','FaceAlpha',0.1,'EdgeAlpha',0.1)
trisurf(pigment.f,pigment.v(:,1),pigment.v(:,2),pigment.v(:,3),'Facecolor','w','FaceAlpha',0.1,'EdgeAlpha',0.1)
s.plot_spec(1,'r',0.5)
% s2.plot_spec(1,'b',0.5)
% s.plot_stray(1,40)

%%
figure(1)
hold on
% axis equal
axis equal off vis3d
% 
% cornia2.ScaleSurf(2);
% lens_surface.ScaleSurf(2);
% retina_surface.ScaleSurf(2);
% pigment.ScaleSurf(2);
trisurf(cornia_surface.f,cornia_surface.v(:,1),cornia_surface.v(:,2),cornia_surface.v(:,3),'Facecolor','b','FaceAlpha',0.2,'EdgeAlpha',0.3)
trisurf(lens_surface.f,lens_surface.v(:,1),lens_surface.v(:,2),lens_surface.v(:,3),'Facecolor','b','FaceAlpha',0.3,'EdgeAlpha',0.1)
trisurf(retina_surface.f,retina_surface.v(:,1),retina_surface.v(:,2),retina_surface.v(:,3),'Facecolor','y','FaceAlpha',0.1,'EdgeAlpha',0.2)
trisurf(pigment.f,pigment.v(:,1),pigment.v(:,2),pigment.v(:,3),'Facecolor','w','FaceAlpha',0.1,'EdgeAlpha',0.1)

quiver3(-50, 110, 0, -15, 0, 0,3, 'LineWidth',2, 'color','r')
quiver3(-50, 110, 0, 0, 15, 0,3, 'LineWidth',2, 'color','k')
quiver3(-50, 110, 0, 0, 0, -15,3, 'LineWidth',2, 'color','b')

a = -pi : pi/2 : pi;                                % Define Corners
ph = pi/4;                                          % Define Angular Orientation (‘Phase’)
x = [cos(a+ph); cos(a+ph)]/cos(ph).*6 -56;
y = [sin(a+ph); sin(a+ph)]/sin(ph).*6 +116;
z = [-ones(size(a)); ones(size(a))].*6 -6;
% figure
surf(x, y, z, 'FaceColor','k', 'facealpha', 0.1)                      % Plot Cube
% hold on
% patch(x', y', z', 'k', 'facealpha)                              % Make Cube Appear Solid
% hold off
% axis([ -1  1    -1  1    -1  1]*1.5)
% grid on
receptor_space.plot_cone(1043,1,'r')
receptor_space.plot_cone(1041,1,'r')
receptor_space.plot_cone(1073,1,'r')


%% Find receptor endpoints
oP = retina.v;
key = oP(:,1) > 30;
oP = oP(key,:);
retina_source = Source_definedSourceGrid(oP, 1, [0,0,0]);
lens_tree.surf_refract_index = 1;
lens_tree.surface_blocking = 1;
lens_tree.refract_order = 1;
lens_tree.surf_absorbing = 0;
ray_trace_single(retina_source,lens_tree);
mP = retina_source.export_endpoints;

%%
% figure(1)
retina.plot(1,'g')
lens.plot(1,'b')
cornia.plot(1,'y')
% scatter3(mP(:,1),mP(:,2),mP(:,3))
% retina.plot(1)

%% Check size of receptor base  ~ 4.8

dists = zeros(retina.f_count,1);
for i = 1:retina.f_count
    p1 = retina.v(retina.f(i,1),:);
    p2 = retina.v(retina.f(i,2),:);
    p3 = retina.v(retina.f(i,3),:);
    d1 = norm(p2-p1);
    d2 = norm(p3-p1);
    d3 = norm(p3-p2);
    dists(i) = (d1+d2+d3)/3;
end
hist(dists,100)

%% Create retina space

receptor_space = Receptor_space(oP,mP,[2,0.5]);
receptor_space.allocate_space([200,200,200]);
receptor_space.fit_receptors2bins;
% figure(1)
% retina_surface.plot(1,'g')
% lens_surface.plot(1,'b')
% receptor_space.plot_cone(2588,1,'r')
% receptor_space.plot_cone(2576,1,'r')
% receptor_space.plot_cone(2546,1,'r')
% receptor_space.plot_cone(3519,1,'r')
% receptor_space.plot_cone(1657,1,'r')

%% Test absorption

receptor_space.absorbed_val(:) = 0;
receptor_space.absorption_coeff = 0.0067;
receptor_space.volume_id = 3;
%%
absorption_trace(receptor_space,s);
absVals = receptor_space.absorbed_val;
absVals = absVals./max(absVals);
[Az, El] = meshgrid(-pi:0.01:pi,-pi/2:0.01:pi/2);
% interpolate nonuniformly spaced points
[az,el,r] = cart2sph(receptor_space.base_pos(:,1),receptor_space.base_pos(:,2),receptor_space.base_pos(:,3));
C = griddata(az,el,absVals,Az,El);
R = griddata(az,el,r,Az,El);
C = C.*1000;
% convert to cart
[x, y, z] = sph2cart(Az,El,R);
% 
figure(1)
hold on
s.plot(1)
cornia.plot(1,'y')
lens.plot(1,'b')
retina.plot(1,'g')
% s.plot_stray(1,20)
% st.plot_surface('all')
% colormap(inferno)
% axis equal off vis3d
axis equal
surface(x,y,z,C,'edgealpha',0.05)

%% Speed test trace.

cornia_tree.surface_blocking = 1;
cornia_tree.surf_refract_index = 1.4; % 1.4
lens_tree.surf_refract_index = [0 1.44 1.36]; %1.36
lens_tree.surface_blocking = [0 0 1];
lens_tree.refract_order = [1 1 1];
lens_tree.surf_absorbing = [0 0 1];

start = [-100,0,0];
dir = -start;
s = Source(dir,start,60,11,1);
tic
ray_trace_single(s,cornia_tree);
s.unblock;
ray_trace_single(s,lens_tree);
toc

% s2 = Source(dir,start,60,25,1);
% tic
% ray_trace(s2,st);
% toc
tic
receptor_space.absorbed_val(:) = 0;
receptor_space.absorption_coeff = 0.0067;
receptor_space.volume_id = 3;
absorption_trace(receptor_space,s);
toc
